# Supplementary material for: Phosphorus Acquisition Efficiency and Transcriptomic Changes in Maize Plants Treated with Two Lignohumates
Source: Plants (Basel). 2023 Sep 17;12(18):3291. doi: 10.3390/plants12183291 (PMC10535022; doi:10.3390/plants12183291)
Supplement: Supplementary file 1 [file plants-12-03291-s001.zip]

Archive with 2 entries (2 files):
- Supplementary Figure S1.jpg
- Supplementary Table S1 - DEG and GO analysis.xlsx
