# Supplementary material for: Phosphorus Acquisition Efficiency and Transcriptomic Changes in Maize Plants Treated with Two Lignohumates
Source: Plants (Basel). 2023 Sep 17;12(18):3291. doi: 10.3390/plants12183291 (PMC10535022; doi:10.3390/plants12183291)
Supplement: Supplementary file 1 [file plants-12-03291-s001.zip › Supplementary Table S1 - DEG and GO analysis.xlsx]

## Sheet: HPvsLP
Supplementary table X. DEGs (p-value ≤ 0.05 ) and GO enrichment analysis of DEGs obtained in three different comparisons. Enriched biological process GO-terms for all DEG, downregulated and upregulated genes (p < 0.01 and log2FC ≤ -1) in the three different comparisions HP-LP, HP-HP_H1, and LP-LP_H1.
Gene ID	log2FC	p-value	p-adj	Gene description		GO enrichment analysis for genes DE in HP compared to LP
103638142	-4.92246	1.62545e-06	0.00267604	uncharacterized LOC103638142
100284727	-3.77317	3.98043e-07	0.000842542	uncharacterized LOC100284727		ALL DEG - Biological Process (p ≤ 0.01)
100193306	-4.70134	1.10131e-06	0.00203976	uncharacterized LOC100193306		Enrichment FDR	nGenes	Pathway Genes	Fold Enrichment	Pathway	Genes
103651575	-2.24655	2.915e-06	0.00431916	chlorophyll a-b binding protein of LHCII type 1		0.00757531	2	3	75.3762	Glycerophospholipid catabolic proc.	100216744 100191201
100384444	-3.83276	1.75165e-05	0.0183735	uncharacterized LOC100384444		0.0130979	2	4	56.5321	Phosphate ion homeostasis	100216884 100281746
100216744	-1.69143	1.86005e-05	0.0183735	uncharacterized LOC100216744		0.0130979	2	4	56.5321	Anion homeostasis	100216884 100281746
100191201	-4.62154	3.3155e-05	0.0307036	glycerophosphodiester phosphodiesterase		0.0130979	2	4	56.5321	Trivalent inorganic anion homeostasis	100216884 100281746
100216884	-2.47664	9.93721e-05	0.081667	Putative glycerol-3-phosphate transporter 1		0.0240134	2	6	37.6881	ARF protein signal transduction	103637660 100501049
103650768	-3.57822	0.000125902	0.0932748	hexokinase-3		0.0240134	2	6	37.6881	Glycerolipid catabolic proc.	100216744 100191201
100275005	-2.05728	0.000184244	0.109198	uncharacterized LOC100275005		0.0240134	2	6	37.6881	Reg. of Ras protein signal transduction	103637660 100501049
100282591	-1.80284	0.0002399	0.12695	uncharacterized LOC100282591		0.0240134	2	6	37.6881	Reg. of small GTPase mediated signal transduction	103637660 100501049
118472294	-1.23955	0.000262288	0.128309	photosystem I P700 chlorophyll a apoprotein A2-like		0.0361452	2	8	28.2661	Activation of protein kinase activity	100282819 542719
100383517	-2.69952	0.000262411	0.128309	uncharacterized LOC100383517		0.0361452	2	8	28.2661	Anatomical structure arrangement	100191562 100383118
100283012	-3.00638	0.000385356	0.154319	VQ motif family protein		1.16809e-05	6	30	22.6129	Ribosomal large subunit assembly	100193634 541695 100282351 103650892 100273601 100282010
103632927	-2.87441	0.000449466	0.161892	uncharacterized LOC103632927		0.0484881	2	10	22.6129	Leaf morphogenesis	100191562 100383118
100282753	-3.80719	0.000456921	0.161892	24-methylenesterol C-methyltransferase 2		1.47889e-06	8	54	16.7503	Ribosome assembly	100193634 541695 100282351 103650892 100273601 103625888 100282010 100273082
112694743	-1.82017	0.000469821	0.161892	uncharacterized LOC112694743		0.0240134	3	23	14.7475	Pos. reg. of protein phosphorylation	100282819 542719 100216946
100304357	-2.84998	0.000546709	0.1761	uncharacterized LOC100304357		1.1162e-06	9	73	13.9394	Ribosomal large subunit biogenesis	100193634 541695 100282351 100282547 103650892 100273601 100285268 100282010 100303837
100281746	-1.69233	0.00071208	0.191834	glycerol 3-phosphate permease		0.0259772	3	25	13.5677	Pos. reg. of phosphorus metabolic proc.	100282819 542719 100216946
103644177	-2.47729	0.00086529	0.200328	pyruvate kinase isozyme A, chloroplastic		6.00499e-05	7	62	12.7653	Ribosomal small subunit biogenesis	100193269 103634616 100283242 103625888 100274227 100303837 100273082
100276850	-3.03696	0.000947754	0.208645	uncharacterized LOC100276850		3.54114e-06	9	85	11.9715	Cytoplasmic translation	100272465 100282547 100273601 100282819 542719 103504721 100284016 100285268 100273082
103633230	-1.66189	0.000971621	0.208645	uncharacterized LOC103633230		0.0361452	3	29	11.6963	Cellular response to unfolded protein	100281806 100283947 732808
100501166	-3.71637	0.00102975	0.214898	uncharacterized LOC100501166		0.0455154	3	32	10.5998	Response to unfolded protein	100281806 100283947 732808
103649584	-3.08971	0.00118455	0.237182	RING-H2 finger protein ATL39-like		0.00112246	6	69	9.83168	Translational elongation	100282819 542339 542719 100216946 103635498 100282446
606428	-2.49179	0.00124051	0.242112	phosphoenolpyruvate carboxylase kinase 3		7.12719e-05	8	92	9.83168	Non-membrane-bounded organelle assembly	100193634 541695 100282351 103650892 100273601 103625888 100282010 100273082
100193983	-1.45748	0.00131082	0.242112	uncharacterized LOC100193983		2.17795e-24	41	543	8.53708	Translation	100193269 100272465 100193634 100191912 541695 100282351 103647029 100283242 100193804 100282547 100280597 103650892 100273601 542726 100282819 100217251 101027121 103625791 103625888 542339 542719 103629631 100194345 100282946 100277387 103504721 100286322 100284901 100193910 100284016 100272955 100285268 100216946 103635498 542641 100282254 100282010 100282446 100274227 100273082 100286075
100274122	-1.58975	0.00141185	0.246348	Membrane metalloprotease ARASP chloroplastic		2.17795e-24	41	551	8.41313	Peptide biosynthetic proc.	100193269 100272465 100193634 100191912 541695 100282351 103647029 100283242 100193804 100282547 100280597 103650892 100273601 542726 100282819 100217251 101027121 103625791 103625888 542339 542719 103629631 100194345 100282946 100277387 103504721 100286322 100284901 100193910 100284016 100272955 100285268 100216946 103635498 542641 100282254 100282010 100282446 100274227 100273082 100286075
103636189	-3.30706	0.00141321	0.246348	transcription factor MYB4		4.8243e-10	18	244	8.34081	Ribosome biogenesis	100193269 103634616 100193634 541695 100282351 100283242 100282547 103650892 100273601 103625888 103629872 100193910 100285268 100282010 100274227 100303837 100273082 100286075
118473480	-1.62338	0.00152323	0.248914	U1 spliceosomal RNA		0.000274078	8	111	8.14878	Organelle assembly	100193634 541695 100282351 103650892 100273601 103625888 100282010 100273082
103645946	-2.10125	0.00152542	0.248914	uncharacterized LOC103645946		3.68744e-24	42	601	7.90133	Amide biosynthetic proc.	100193269 100192955 100272465 100193634 100191912 541695 100282351 103647029 100283242 100193804 100282547 100280597 103650892 100273601 542726 100282819 100217251 101027121 103625791 103625888 542339 542719 103629631 100194345 100282946 100277387 103504721 100286322 100284901 100193910 100284016 100272955 100285268 100216946 103635498 542641 100282254 100282010 100282446 100274227 100273082 1002…
100280228	-1.18667	0.00164153	0.25875	uncharacterized LOC100280228		0.000357265	8	117	7.73089	Ribonucleoprotein complex assembly	100193634 541695 100282351 103650892 100273601 103625888 100282010 100273082
109940794	-1.82124	0.00176017	0.263438	uncharacterized LOC109940794		0.000357265	8	117	7.73089	Ribonucleoprotein complex subunit organization	100193634 541695 100282351 103650892 100273601 103625888 100282010 100273082
100277637	-1.50057	0.00186678	0.271178	uncharacterized LOC100277637		1.83513e-22	41	629	7.36985	Peptide metabolic proc.	100193269 100272465 100193634 100191912 541695 100282351 103647029 100283242 100193804 100282547 100280597 103650892 100273601 542726 100282819 100217251 101027121 103625791 103625888 542339 542719 103629631 100194345 100282946 100277387 103504721 100286322 100284901 100193910 100284016 100272955 100285268 100216946 103635498 542641 100282254 100282010 100282446 100274227 100273082 100286075
103638683	-1.76823	0.0019077	0.274431	SPX domain-containing protein 1
100193674	-2.91194	0.00213535	0.287405	Protein LAZ1 homolog 2
103632415	-1.17232	0.00214343	0.287405	uncharacterized LOC103632415		DOWNREGULATED GENES - Biological process (p ≤ 0.01)
107403239	-2.82589	0.00273283	0.321022	uncharacterized LOC107403239		Enrichment FDR	nGenes	Pathway Genes	Fold Enrichment	Pathway	Genes
103630825	-1.23677	0.00273536	0.321022	uncharacterized LOC103630825		0.00114078	2	3	390.84	Glycerophospholipid catabolic proc.	100216744 100191201
109945996	-1.49284	0.00288332	0.323653	uncharacterized LOC109945996		0.00114078	2	4	293.13	Phosphate ion homeostasis	100216884 100281746
103632381	-2.25941	0.0033562	0.350203	uncharacterized LOC103632381		0.00114078	2	4	293.13	Anion homeostasis	100216884 100281746
100383950	-1.46592	0.00349664	0.350503	Abscisic acid receptor PYL2		0.00114078	2	4	293.13	Trivalent inorganic anion homeostasis	100216884 100281746
100501794	-3.02186	0.00365946	0.352092	Major facilitator superfamily protein		0.00227676	2	6	195.42	Glycerolipid catabolic proc.	100216744 100191201
103635166	-1.83301	0.00440648	0.390963	uncharacterized LOC103635166		0.0143322	2	17	68.9717	Phospholipid catabolic proc.	100216744 100191201
114574131	-1.1995	0.00450279	0.39478	uncharacterized LOC114574131		0.0143322	2	18	65.1399	Alditol metabolic proc.	100216744 100191201
100283020	-1.63381	0.00469712	0.399984	uncharacterized LOC100283020		0.0143322	2	18	65.1399	Glycerol metabolic proc.	100216744 100191201
109943334	-1.30788	0.00500191	0.412691	uncharacterized LOC109943334		0.0349736	3	124	14.1837	Photosynthesis	103644177 100275005 100282054
100283719	-1.33874	0.0051132	0.412691	uncharacterized LOC100283719		0.0451576	3	144	12.2137	Chemical homeostasis	103650768 100216884 100281746
100193060	-1.9422	0.0052293	0.412691	uncharacterized LOC100193060		0.0349736	4	284	8.25717	Cellular carbohydrate metabolic proc.	100216744 103650768 100191201 100125638
100381980	-2.61633	0.00564399	0.424054	Cytochrome P450 94B3		0.0451576	4	320	7.32824	Generation of precursor metabolites and energy	103644177 103650768 100275005 100282054
100125638	-1.00136	0.00580073	0.424054	granule bound starch synthase IIa precursor
100283629	-2.00249	0.00588627	0.424054	copine family protein
103632878	-2.42644	0.00598146	0.424054	ubiquitin-conjugating enzyme E2 34		UPREGULATED GENES - Biological process (p ≤ 0.01)
103643599	-1.32924	0.00639984	0.42851	F-box/LRR-repeat protein 15		Enrichment FDR	nGenes	Pathway Genes	Fold Enrichment	Pathway	Genes
100192658	-1.60182	0.00676368	0.435533	uncharacterized LOC100192658		0.0135718	2	6	46.6932	ARF protein signal transduction	103637660 100501049
100192544	-1.29618	0.00698055	0.435533	Transducin/WD40 repeat-like superfamily protein		0.0135718	2	6	46.6932	Reg. of Ras protein signal transduction	103637660 100501049
541951	-3.28357	0.00733971	0.435659	high mobility group box protein 2		0.0135718	2	6	46.6932	Reg. of small GTPase mediated signal transduction	103637660 100501049
100280293	-1.44442	0.00774444	0.442312	uncharacterized LOC100280293		0.0232268	2	8	35.0199	Activation of protein kinase activity	100282819 542719
118473947	-1.43758	0.00824377	0.460398	reticuline oxidase-like		2.54607e-06	6	30	28.0159	Ribosomal large subunit assembly	100193634 541695 100282351 103650892 100273601 100282010
100191470	-1.3295	0.00831586	0.460398	uncharacterized LOC100191470		2.12416e-07	8	54	20.7525	Ribosome assembly	100193634 541695 100282351 103650892 100273601 103625888 100282010 100273082
103643440	-2.29309	0.00837058	0.460398	endoribonuclease Dicer homolog 3b		0.0135718	3	23	18.2713	Pos. reg. of protein phosphorylation	100282819 542719 100216946
103639121	-2.35741	0.00852187	0.465936	cytochrome P450 93G2		1.31234e-07	9	73	17.2701	Ribosomal large subunit biogenesis	100193634 541695 100282351 100282547 103650892 100273601 100285268 100282010 100303837
103637150	-1.66077	0.00875598	0.471772	protein root UVB sensitive 6		0.0135718	3	25	16.8096	Pos. reg. of phosphorus metabolic proc.	100282819 542719 100216946
100282054	-1.52203	0.00878903	0.471837	chlorophyll a-b binding protein 2		1.08436e-05	7	62	15.8154	Ribosomal small subunit biogenesis	100193269 103634616 100283242 103625888 100274227 100303837 100273082
100384324	-2.16974	0.00899677	0.47609	uncharacterized LOC100384324		4.2409e-07	9	85	14.832	Cytoplasmic translation	100272465 100282547 100273601 100282819 542719 103504721 100284016 100285268 100273082
100501587	-2.0184	0.00918786	0.47864	uncharacterized LOC100501587		0.0199223	3	29	14.491	Cellular response to unfolded protein	100281806 100283947 732808
100279540	-1.13252	0.00946316	0.479486	ZF-HD homeobox protein		1.08436e-05	8	92	12.1808	Non-membrane-bounded organelle assembly	100193634 541695 100282351 103650892 100273601 103625888 100282010 100273082
100383118	-1.6753	0.00948521	0.479486	Putative peptidyl-prolyl cis-trans isomerase and WD40 repeat domain family protein		0.000258971	6	69	12.1808	Translational elongation	100282819 542339 542719 100216946 103635498 100282446
103639455	-2.52668	0.0101333	0.479486	QWRF motif-containing protein 2		1.02427e-28	41	543	10.5769	Translation	100193269 100272465 100193634 100191912 541695 100282351 103647029 100283242 100193804 100282547 100280597 103650892 100273601 542726 100282819 100217251 101027121 103625791 103625888 542339 542719 103629631 100194345 100282946 100277387 103504721 100286322 100284901 100193910 100284016 100272955 100285268 100216946 103635498 542641 100282254 100282010 100282446 100274227 100273082 100286075
100191195	-1.37164	0.0101353	0.479486	uncharacterized LOC100191195		1.02427e-28	41	551	10.4233	Peptide biosynthetic proc.	100193269 100272465 100193634 100191912 541695 100282351 103647029 100283242 100193804 100282547 100280597 103650892 100273601 542726 100282819 100217251 101027121 103625791 103625888 542339 542719 103629631 100194345 100282946 100277387 103504721 100286322 100284901 100193910 100284016 100272955 100285268 100216946 103635498 542641 100282254 100282010 100282446 100274227 100273082 100286075
542164	-1.5675	0.0102387	0.479486	elongated mesocotyl 1		8.63662e-12	18	244	10.3337	Ribosome biogenesis	100193269 103634616 100193634 541695 100282351 100283242 100282547 103650892 100273601 103625888 103629872 100193910 100285268 100282010 100274227 100303837 100273082 100286075
100281273	-2.57358	0.0103963	0.479486	beta3-glucuronyltransferase		4.29124e-05	8	111	10.0958	Organelle assembly	100193634 541695 100282351 103650892 100273601 103625888 100282010 100273082
100382148	-1.60872	0.0106153	0.479486	uncharacterized LOC100382148		1.37366e-28	42	601	9.78926	Amide biosynthetic proc.	100193269 100192955 100272465 100193634 100191912 541695 100282351 103647029 100283242 100193804 100282547 100280597 103650892 100273601 542726 100282819 100217251 101027121 103625791 103625888 542339 542719 103629631 100194345 100282946 100277387 103504721 100286322 100284901 100193910 100284016 100272955 100285268 100216946 103635498 542641 100282254 100282010 100282446 100274227 100273082 1002…
110485082	-2.06544	0.0106675	0.479486	uncharacterized LOC110485082		5.64448e-05	8	117	9.5781	Ribonucleoprotein complex assembly	100193634 541695 100282351 103650892 100273601 103625888 100282010 100273082
100284222	-1.25917	0.0109207	0.479486	amino acid transport protein		5.64448e-05	8	117	9.5781	Ribonucleoprotein complex subunit organization	100193634 541695 100282351 103650892 100273601 103625888 100282010 100273082
103625691	-1.8257	0.0110827	0.479486	putative S-receptor kinase		9.87786e-27	41	629	9.13079	Peptide metabolic proc.	100193269 100272465 100193634 100191912 541695 100282351 103647029 100283242 100193804 100282547 100280597 103650892 100273601 542726 100282819 100217251 101027121 103625791 103625888 542339 542719 103629631 100194345 100282946 100277387 103504721 100286322 100284901 100193910 100284016 100272955 100285268 100216946 103635498 542641 100282254 100282010 100282446 100274227 100273082 100286075
103633361	-1.53977	0.0112428	0.479486	putative zinc finger CCCH domain-containing protein 51		5.20969e-26	42	705	8.34517	Cellular amide metabolic proc.	100193269 100192955 100272465 100193634 100191912 541695 100282351 103647029 100283242 100193804 100282547 100280597 103650892 100273601 542726 100282819 100217251 101027121 103625791 103625888 542339 542719 103629631 100194345 100282946 100277387 103504721 100286322 100284901 100193910 100284016 100272955 100285268 100216946 103635498 542641 100282254 100282010 100282446 100274227 100273082 1002…
100282903	-1.48658	0.0113725	0.479486	dnaJ domain containing protein		4.18313e-10	18	309	8.15998	Ribonucleoprotein complex biogenesis	100193269 103634616 100193634 541695 100282351 100283242 100282547 103650892 100273601 103625888 103629872 100193910 100285268 100282010 100274227 100303837 100273082 100286075
100273613	-1.97092	0.0115006	0.479486	putative tetratricopeptide repeat domain containing family protein		4.61047e-23	47	1118	5.88886	Organonitrogen compound biosynthetic proc.	100285254 100193269 100192955 541942 100272465 100283067 100193634 100191912 541695 100282351 100382953 103647029 100283242 100193804 100282547 100280597 732816 103650892 100273601 542726 100282819 100217251 101027121 103625791 103625888 542339 542719 103629631 100194345 100282946 100277387 103504721 100286322 100284901 100193910 100284016 100272955 100285268 100216946 103635498 542641 100282254 …
100284321	-1.2929	0.0115445	0.479486	uncharacterized LOC100284321		0.0135718	9	336	3.75213	Cellular protein-containing complex assembly	100193634 541695 100282351 103650892 100273601 103625888 100274559 100282010 100273082
103647414	-2.08432	0.0115783	0.479486	uncharacterized LOC103647414		7.13906e-05	19	781	3.40783	Cellular component biogenesis	100193269 103634616 100193634 541695 100282351 100283242 100282547 103650892 100273601 103625888 103629872 100274559 100193910 100285268 100282010 100274227 100303837 100273082 100286075
100194366	-1.01785	0.0115898	0.479486	putative RING zinc finger domain superfamily protein
100502535	-1.34364	0.0116391	0.479486	secreted protein RBT4
100217276	-1.2117	0.0122738	0.484963	Protein kinase superfamily protein
100279153	-1.55426	0.012385	0.488053	C2 domain-containing protein At1g53590
100191989	-2.1114	0.0127613	0.494813	uncharacterized LOC100191989
100280398	-1.28948	0.012878	0.494813	uncharacterized LOC100280398
103647382	-1.00917	0.0128795	0.494813	uncharacterized LOC103647382
100284193	-2.15046	0.0131415	0.497364	uncharacterized LOC100284193
103639472	-2.35656	0.013441	0.49975	UPF0496 protein 1
103637753	-1.63147	0.0135832	0.500118	histone H2A.V
100284157	-1.75669	0.0136024	0.500118	EMB2752
100285581	-1.75184	0.0137404	0.500225	uncharacterized LOC100285581
100277752	-2.24039	0.014404	0.511847	WW domain containing protein expressed
100191589	-1.05833	0.0144989	0.511847	uncharacterized LOC100191589
100304223	-1.53494	0.0145311	0.511847	uncharacterized LOC100304223
100216711	-1.42393	0.0145778	0.511847	uncharacterized LOC100216711
103627392	-1.74176	0.0147421	0.515174	transcription factor bHLH128
100286332	-1.51497	0.0149066	0.51641	BCR/ABL-regulated protein
118473313	-1.8078	0.0149583	0.51641	uncharacterized LOC118473313
103628711	-1.11967	0.0150292	0.51641	YTH domain-containing protein ECT4
100274016	-2.19025	0.0150567	0.51641	Protein HAPLESS 2
100501893	-2.86295	0.0150911	0.51641	SPX domain-containing membrane protein
103646080	-1.66846	0.0152979	0.518025	mechanosensitive ion channel protein 6
100281548	-1.85292	0.0153881	0.518025	uncharacterized LOC100281548
100273935	-2.12262	0.0155568	0.518025	rhicadhesin receptor
100273749	-1.34097	0.0157221	0.518025	uncharacterized LOC100273749
100273842	-2.85311	0.0164194	0.524213	uncharacterized LOC100273842
103636409	-2.05799	0.0166583	0.525161	pectin acetylesterase 5
103648354	-1.75014	0.0169873	0.528943	uncharacterized LOC103648354
103630662	-1.4707	0.0172074	0.528943	ras-related protein Rab7
103634911	-1.12603	0.0172359	0.528943	zinc finger CCCH domain-containing protein 2
100280816	-1.88695	0.0175865	0.529737	inositol-1-monophosphatase
100284939	-1.67408	0.0176322	0.529932	uncharacterized LOC100284939
103630644	-1.62237	0.0177241	0.531617	uncharacterized LOC103630644
103633351	-1.12311	0.0179647	0.536423	protein OBERON 3
103638079	-1.73322	0.0180098	0.536423	cysteine synthase
103636106	-1.25079	0.0182464	0.536423	cytochrome P450 72A15
103627589	-1.87107	0.0184012	0.537773	protein NRT1/ PTR FAMILY 8.3
100280721	-1.83688	0.0185036	0.539701	uncharacterized LOC100280721
100285667	-1.13014	0.0191274	0.547125	maf-like protein CV_0124
100502368	-1.14805	0.0192712	0.54915	evolutionarily conserved C-terminal region 5
100282262	-1.70235	0.0193068	0.54915	uncharacterized LOC100282262
100381615	-1.02926	0.0198171	0.553362	uncharacterized LOC100381615
100278809	-1.49346	0.0199869	0.554635	uncharacterized LOC100278809
103629705	-1.96649	0.0201888	0.554635	protein S-acyltransferase 24
100217244	-1.15362	0.020367	0.554635	uncharacterized LOC100217244
118476430	-1.63594	0.0204755	0.554635	uncharacterized LOC118476430
100284741	-1.16773	0.0212279	0.566615	O-fucosyltransferase -like
100277074	-1.19757	0.0215157	0.567256	uncharacterized LOC100277074
100280471	-1.44511	0.0221668	0.571459	serine/threonine-protein kinase receptor
111590679	-1.58862	0.022215	0.571459	U6 spliceosomal RNA
100274767	-2.11452	0.0223078	0.572018	uncharacterized LOC100274767
113687178	-1.97677	0.0223574	0.572018	uncharacterized LOC113687178
100279943	-1.51629	0.0227352	0.574354	putative RING zinc finger domain superfamily protein
100037792	-1.37559	0.0229476	0.574683	cytidine deaminase 1
100285918	-1.70508	0.0229609	0.574683	uncharacterized LOC100285918
100279473	-1.00227	0.0233139	0.5796	uncharacterized LOC100279473
109944021	-1.18431	0.0238836	0.588545	BCL-6 corepressor-like protein 1
109943443	-1.05563	0.0242696	0.588548	uncharacterized LOC109943443
100281776	-1.3885	0.0243811	0.589137	ATP binding protein
103636414	-2.89527	0.0246186	0.591453	2-C-methyl-D-erythritol 4-phosphate cytidylyltransferase, chloroplastic
100274710	-1.06906	0.0246472	0.591453	uncharacterized LOC100274710
103630332	-1.29909	0.0246842	0.591453	ARM REPEAT PROTEIN INTERACTING WITH ABF2
100282704	-1.10708	0.0247087	0.591453	SEC14-like protein 1
100280316	-1.18122	0.024867	0.592933	uncharacterized LOC100280316
111590314	-1.15298	0.0249706	0.592933	uncharacterized LOC111590314
100277962	-1.25523	0.0250615	0.593181	uncharacterized LOC100277962
103629239	-1.53042	0.0252263	0.593181	cation/H(+) antiporter 20
103634940	-1.76998	0.0252399	0.593181	Protein translocase subunit SECA2 chloroplastic
103630722	-1.65217	0.0252442	0.593181	golgin candidate 5
100280828	-1.12102	0.0257024	0.594851	heat shock factor protein HSF30
100281590	-1.66989	0.025753	0.594851	protein kinase
100217202	-1.25479	0.0266342	0.600943	putative amino acid permease 7
100285119	-1.67654	0.0267554	0.600943	F-box domain containing protein
118473316	-1.26111	0.0269456	0.600943	uncharacterized LOC118473316
100194109	-1.51699	0.0272004	0.600943	Protein BRASSINAZOLE-RESISTANT 1
100283996	-1.28039	0.0272252	0.600943	uncharacterized LOC100283996
100275011	-1.14472	0.0280519	0.601697	uncharacterized LOC100275011
103632137	-2.44739	0.0280529	0.601697	nitrile-specifier protein 5
103654581	-1.47347	0.0291407	0.608138	DNA polymerase delta catalytic subunit
103631172	-1.5387	0.0292806	0.609315	splicing factor 3B subunit 2
100275335	-1.01139	0.0293207	0.609315	uncharacterized LOC100275335
100193397	-1.22149	0.0297444	0.614099	uncharacterized LOC100193397
100272413	-1.94202	0.0298272	0.614099	uncharacterized LOC100272413
103648282	-1.39584	0.0299157	0.614099	U3 small nucleolar RNA-associated protein 6 homolog
103625722	-1.36054	0.030523	0.616116	putative pentatricopeptide repeat-containing protein At1g56570
100274521	-1.37664	0.030596	0.616116	ACT domain-containing protein ACR9
100274546	-1.38047	0.0306489	0.616181	uncharacterized LOC100274546
103653241	-1.29607	0.0313456	0.618916	3-ketoacyl-CoA thiolase 2, peroxisomal
100191340	-1.184	0.0316606	0.619597	uncharacterized LOC100191340
100277886	-1.67443	0.0317431	0.619597	uncharacterized LOC100277886
541652	-1.76635	0.0317906	0.619597	Retinoblastoma-related protein 2
118476886	-1.7318	0.0323734	0.626209	uncharacterized LOC118476886
100304330	-1.39042	0.0324919	0.626926	putative 1-acyl-sn-glycerol-3-phosphate acyltransferase 4
103636995	-1.70744	0.0327659	0.628501	uncharacterized LOC103636995
103626156	-1.28189	0.0330562	0.628757	E3 ubiquitin-protein ligase MARCHF9
103642188	-1.33513	0.0333898	0.628757	protein S-acyltransferase 11-like
100279995	-1.50362	0.0334038	0.628757	putative RING zinc finger domain superfamily protein
111589251	-1.60926	0.0334387	0.628757	uncharacterized LOC111589251
100274281	-1.38352	0.033634	0.630828	uncharacterized LOC100274281
110740342	-1.36133	0.0338354	0.63188	uncharacterized LOC110740342
103654975	-1.56321	0.0339583	0.632613	splicing factor ESS-2 homolog
118476324	-1.07679	0.0339853	0.632613	uncharacterized LOC118476324
103640742	-1.08551	0.0343512	0.635432	U3 small nucleolar RNA-associated protein 25
100285392	-1.15532	0.0353845	0.642521	uncharacterized LOC100285392
103634050	-1.46067	0.0357796	0.644762	probable metal-nicotianamine transporter YSL16
103641446	-1.63109	0.035959	0.645041	formin-like protein 18
100191880	-1.194	0.0362422	0.645518	PX domain containing protein
100276598	-1.33945	0.036954	0.645518	Protein kinase domain containing protein expressed
100277288	-1.39989	0.0369744	0.645518	uncharacterized LOC100277288
100383966	-1.49807	0.037139	0.645518	uncharacterized LOC100383966
100383210	-3.24275	0.037236	0.645518	Nitrate reductase [NAD(P)H]
100191864	-1.54009	0.0373328	0.645518	uncharacterized LOC100191864
103641378	-1.21136	0.0373887	0.645675	VIN3-like protein 1
100216951	-1.13702	0.0376798	0.646015	uncharacterized LOC100216951
118476919	-1.24561	0.0378735	0.646015	uncharacterized LOC118476919
100276776	-2.20846	0.0380138	0.646015	uncharacterized LOC100276776
100272940	-1.00056	0.0381746	0.646404	26S proteasome non-ATPase regulatory subunit 4-like protein
100282226	-1.70138	0.0383182	0.646407	uncharacterized LOC100282226
100191931	-1.28373	0.0387701	0.649504	SAUR56-auxin-responsive SAUR family member
103632023	-1.40611	0.038794	0.649504	pentatricopeptide repeat-containing protein At5g64320, mitochondrial
100279826	-1.45044	0.0389681	0.650215	Bax inhibitor 1
103637798	-1.2957	0.0391867	0.650917	anthranilate O-methyltransferase 3
103636588	-1.29662	0.0396959	0.654234	receptor-like serine/threonine-protein kinase SD1-8
100279469	-1.61801	0.0399555	0.654234	uncharacterized LOC100279469
100384854	-1.56122	0.0401229	0.654234	uncharacterized LOC100384854
100273351	-2.06774	0.0401982	0.654234	AT-hook motif nuclear-localized protein 26
103650680	-1.11904	0.0402599	0.654234	probable LRR receptor-like serine/threonine-protein kinase At1g67720
100191227	-1.90392	0.0406089	0.654373	phosphatase phospho 1
111589230	-1.50115	0.0411444	0.655581	uncharacterized LOC111589230
111590310	-1.60327	0.0417652	0.655581	uncharacterized LOC111590310
100191643	-1.04092	0.0423057	0.655581	uncharacterized LOC100191643
100383263	-1.52818	0.0427229	0.65727	uncharacterized LOC100383263
100383628	-1.33915	0.0430031	0.657989	uncharacterized LOC100383628
100284114	-1.42353	0.0430951	0.657989	pro-resilin
100216658	-1.27052	0.0432273	0.657989	Uncharacterized conserved protein UCP009193
100284260	-1.3269	0.0440223	0.657989	ruvB-like 2
100281535	-1.20124	0.0440394	0.657989	HT1 protein kinase
103636390	-1.45199	0.0442005	0.657989	Putative two-component response regulator family protein
100304234	-1.44208	0.0442443	0.657989	uncharacterized LOC100304234
109941689	-1.35552	0.0444496	0.657989	50S ribosomal protein L29, chloroplastic
103636822	-1.23332	0.0444998	0.657989	uncharacterized LOC103636822
101027165	-1.59513	0.044958	0.657989	zinc finger CCHC domain-containing protein 10
111591131	-1.90784	0.0450524	0.657989	uncharacterized LOC111591131
100272783	-1.33788	0.0451644	0.657989	uncharacterized LOC100272783
103641723	-1.15875	0.0458946	0.657989	glyceraldehyde-3-phosphate dehydrogenase A, chloroplastic
103631870	-1.29364	0.0460104	0.657989	Calcineurin-like metallo-phosphoesterase superfamily protein
100285146	-1.14847	0.0462471	0.657989	uncharacterized LOC100285146
103656044	-1.02626	0.0463845	0.657989	peptidyl-prolyl cis-trans isomerase FKBP18, chloroplastic
103633124	-1.02292	0.0467492	0.658123	trihelix transcription factor ASIL1
103651673	-1.74035	0.0471015	0.658123	probable arabinosyltransferase ARAD1
100284098	-1.24744	0.0482861	0.667306	lysM domain containing protein
111590089	-1.1407	0.0484088	0.667306	U6 spliceosomal RNA
100277462	-1.9165	0.0484572	0.667306	zinc finger protein
100274451	-1.50057	0.0489044	0.667306	uncharacterized LOC100274451
103642089	-1.21055	0.0489163	0.667306	organic cation/carnitine transporter 4
100382055	-1.20692	0.0490447	0.667306	uncharacterized LOC100382055
100274354	-1.08445	0.0491107	0.667591	putative DUF1644 and RING zinc finger domain protein
100382621	-1.11638	0.0495984	0.667834	uncharacterized LOC100382621
100284263	1.00441	0.0481896	0.667306	pseudouridylate synthase/ transporter
118473918	25.1182	3.047e-17	4.51474e-13	DNA-directed RNA polymerase subunit beta''
118473917	24.4384	2.10913e-16	1.56255e-12	photosystem II protein D1
118473919	24.201	4.09616e-16	2.02309e-12	photosystem I P700 chlorophyll a apoprotein A2
118473920	23.9368	8.51448e-16	3.15398e-12	DNA-directed RNA polymerase subunit beta'
118475932	22.6893	2.44417e-14	7.24306e-11	ATP synthase subunit alpha, chloroplastic
118475934	22.3177	6.44757e-14	1.59223e-10	photosystem II D2 protein
100284901	2.0211	3.98176e-06	0.00536343	60S ribosomal protein L28-like
100285108	1.56691	9.46156e-06	0.0116827	uncharacterized LOC100285108
100501454	1.95889	1.29227e-05	0.0147289	nine-cis-epoxycarotenoid dioxygenase6
100281450	2.34713	8.6017e-05	0.0749714	#N/A
103635488	1.95421	0.000104722	0.081667	60S ribosomal protein L18-3
100275179	3.53771	0.000140745	0.0977711	uncharacterized LOC100275179
100279926	1.35311	0.000145169	0.0977711	uncharacterized LOC100279926
732809	2.1845	0.000161557	0.104078	Binding protein homolog 2
107126293	1.04164	0.000180306	0.109198	Dormancy-associated protein homolog 3
100276789	1.6755	0.000212432	0.120439	40S ribosomal protein S10-like
100381309	2.56098	0.000219468	0.120439	light-inducible protein CPRF-2
100283947	1.19688	0.000277106	0.128309	calnexin
100303837	1.49891	0.000351635	0.150541	NHP2-like protein 1
542339	1.44526	0.0003556	0.150541	acidic ribosomal protein P3
100282010	1.52167	0.000383523	0.154319	60S ribosomal protein L11-1
103630188	1.35435	0.000410109	0.15991	uncharacterized LOC103630188
100191190	1.47951	0.000424153	0.161146	60S ribosomal protein L7a-1
541695	1.656	0.000459629	0.161892	60S ribosomal protein L23A
100286075	1.97607	0.00048958	0.164866	60S ribosomal protein L34
100277064	2.84035	0.000509407	0.167731	uncharacterized LOC100277064
103643717	1.9966	0.000563504	0.177022	uncharacterized LOC103643717
118475749	10.2437	0.000573466	0.177022	photosystem II protein D1
100276760	1.17648	0.000587121	0.177538	uncharacterized LOC100276760
100282864	1.0102	0.000624124	0.181929	copper chaperone
100285139	1.53761	0.000633597	0.181929	uncharacterized LOC100285139
100284016	2.05344	0.000642653	0.181929	60S ribosomal protein L15
100382453	1.1874	0.000650754	0.181929	uncharacterized LOC100382453
103638888	3.80653	0.00068483	0.18791	uncharacterized LOC103638888
100272685	1.37227	0.000730631	0.193317	uncharacterized LOC100272685
103629872	1.67979	0.000749058	0.194716	nucleolar GTP-binding protein 1
100193662	1.46758	0.000772464	0.197338	uncharacterized LOC100193662
103640978	1.89866	0.000796906	0.197851	uncharacterized LOC103640978
100283147	1.72694	0.000821524	0.197851	tyrosine specific protein phosphatase family protein
541942	1.11099	0.000827884	0.197851	uncharacterized LOC541942
100193804	1.88655	0.000858082	0.200328	40S ribosomal protein S12
100282150	1.51925	0.000947333	0.208645	adenosylhomocysteinase
100285681	1.55469	0.000948126	0.208645	uncharacterized LOC100285681
100285864	1.33824	0.000971305	0.208645	thiol disulfide interchange protein txlA
100193910	1.92978	0.00102824	0.214898	60S ribosomal protein L34
542365	1.18165	0.00110136	0.22576	sucrose synthase
103644294	1.054	0.00111227	0.22576	uncharacterized LOC103644294
100382265	1.42435	0.0012435	0.242112	RUBISCO activase1
100278729	1.0684	0.00130881	0.242112	uncharacterized LOC100278729
100284622	1.59061	0.00132231	0.242112	uncharacterized LOC100284622
100192461	1.4078	0.00132419	0.242112	uncharacterized LOC100192461
100282819	1.55395	0.00132794	0.242112	60S acidic ribosomal protein P1
542620	1.15001	0.00135681	0.242216	elongation factor alpha 3
118473921	9.44045	0.00150464	0.248914	photosystem II protein D1
103647951	1.65152	0.00152873	0.248914	E3 ubiquitin-protein ligase EL5
100284917	1.48749	0.00157864	0.254247	60S ribosomal protein L5-1
100282946	1.7158	0.00160951	0.256431	40S ribosomal protein S30-like
103629084	2.27887	0.00166998	0.259314	uncharacterized LOC103629084
103639007	1.09434	0.00168011	0.259314	calmodulin-binding transcription activator 1
100280803	1.3798	0.00172692	0.26131	40S ribosomal protein S29
542555	1.317	0.00172831	0.26131	elongation factor alpha 5
103644295	1.03785	0.00180111	0.266871	translocase of chloroplast 159, chloroplastic
732808	1.52347	0.00182314	0.267461	Binding protein homolog 1
100285769	1.38885	0.00192643	0.274461	60S ribosomal protein L30-2
100284948	2.01343	0.0019622	0.276477	transmembrane 9 superfamily protein member 1
103649684	1.62586	0.0019779	0.276477	NADH-cytochrome b5 reductase-like protein
107275240	1.57584	0.00204506	0.280571	uncharacterized LOC107275240
732738	3.53469	0.00215306	0.287405	WRKY DNA-binding protein 1
103634478	1.47287	0.00218765	0.289415	receptor-like protein kinase HERK 1
100383552	1.02367	0.00221502	0.290139	uncharacterized LOC100383552
100273022	1.85652	0.00223956	0.290139	uncharacterized LOC100273022
100281806	1.1758	0.00226772	0.290139	Heat shock cognate 70 kDa protein 2
100284128	1.26428	0.00227145	0.290139	early nodulin 93
100280597	1.59296	0.00234572	0.296513	60S ribosomal protein L44
100193269	1.39039	0.00236138	0.296513	40S ribosomal protein S7
100273082	1.59045	0.00246117	0.306446	40S ribosomal protein SA-like
100280029	1.62585	0.00258916	0.318783	uncharacterized LOC100280029
100283843	1.5912	0.0026086	0.318783	uncharacterized LOC100283843
100284468	1.02621	0.00262479	0.318783	carbohydrate transporter/ sugar porter/ transporter
542726	1.46521	0.00279863	0.321894	ribosomal protein13
103626301	1.37351	0.00282837	0.321894	D-xylose-proton symporter-like 2
103635498	1.10249	0.00283844	0.321894	elongation factor 1-alpha-like
100192687	1.34583	0.00284593	0.321894	uncharacterized LOC100192687
103629010	1.4372	0.00296919	0.328317	indole-2-monooxygenase-like
100194345	1.03443	0.00306601	0.336512	40S ribosomal protein S17-like
100272936	1.75758	0.00309481	0.337175	uncharacterized LOC100272936
103625791	1.37164	0.003212	0.347138	40S ribosomal protein S2-3
100282547	1.72104	0.00323311	0.347138	60S ribosomal protein L35Ae-like
103637660	1.91779	0.0032966	0.348898	ARF guanine-nucleotide exchange factor GNOM
100285254	1.59421	0.00342166	0.350503	dolichyl-diphosphooligosaccharide--protein glycosyltransferase 67 kDa subunit
100282542	2.44628	0.00342743	0.350503	40S ribosomal protein S10
100192955	2.23422	0.00343861	0.350503	Phosphatidylinositol:ceramide inositolphosphotransferase 1
103627361	2.06378	0.00346021	0.350503	60S ribosomal protein L6-like
100281783	1.31808	0.00350101	0.350503	DNA-directed RNA polymerase II 8.2 kDa polypeptide
100285268	1.33779	0.00356815	0.351484	60S ribosomal protein L26-1
103651350	2.16	0.00357009	0.351484	O-acyltransferase WSD1
103626267	2.00979	0.00359702	0.351484	uncharacterized LOC103626267
542324	2.04726	0.0036057	0.351484	invertase 2
100501486	2.06495	0.00362955	0.351497	Malic enzyme
101027121	1.29729	0.00382786	0.365919	40S ribosomal protein S4
100191844	1.44522	0.0039799	0.37059	Transmembrane 9 superfamily member 9
100275543	1.44252	0.00400178	0.37059	uncharacterized LOC100275543
100191591	1.82475	0.00404873	0.372609	uncharacterized LOC100191591
100277470	1.75604	0.00414482	0.377386	uncharacterized LOC100277470
100285590	1.05433	0.00415158	0.377386	uncharacterized LOC100285590
100381968	1.19469	0.00418175	0.377811	putative CBL-interacting protein kinase family protein
100383595	2.59784	0.00427182	0.383272	AAA-ATPase ASD mitochondrial
100191912	1.20456	0.00429392	0.383272	60S ribosomal protein L13a-like
100282254	1.55199	0.00444694	0.392204	60S ribosomal protein L13-2
100384742	1.88784	0.00467016	0.399984	Cytochrome c1 1 heme protein mitochondrial
100272617	1.7511	0.00468591	0.399984	uncharacterized LOC100272617
100193634	1.4018	0.0048573	0.41126	60S ribosomal protein L24-2
100286322	1.16017	0.00494185	0.412691	uncharacterized LOC100286322
110485089	1.02796	0.00494943	0.412691	rpL38
100272943	1.01342	0.0050303	0.412691	DNA-binding protein
100193185	1.17793	0.00514303	0.412691	putative glycogen synthase kinase family protein
100285076	1.54444	0.0051691	0.412691	zeaxanthin epoxidase
100277387	1.10052	0.00521573	0.412691	ubiquitin-40S ribosomal protein S27a-like
100191154	1.92516	0.00525425	0.412691	uncharacterized LOC100191154
100282351	1.31241	0.00526413	0.412691	60S ribosomal protein L12-like
100276049	1.63491	0.00531676	0.413308	uncharacterized LOC100276049
100284744	1.62587	0.00532779	0.413308	CBL-interacting serine/threonine-protein kinase 15
103650892	1.15469	0.0055848	0.424054	60S ribosomal protein L5-1
100283869	1.20001	0.005653	0.424054	uncharacterized LOC100283869
100282574	1.88184	0.0056745	0.424054	ischemia/reperfusion inducible protein
100191562	1.13218	0.00577204	0.424054	putative cytochrome P450 superfamily protein
100382145	1.62007	0.00579721	0.424054	uncharacterized LOC100382145
100274400	1.18583	0.00583704	0.424054	uncharacterized LOC100274400
109940210	1.31584	0.00583894	0.424054	40S ribosomal protein S30
542719	1.26646	0.0058792	0.424054	acidic ribosomal protein P1a
100193267	1.31001	0.00592118	0.424054	uncharacterized LOC100193267
100281939	1.42025	0.00594519	0.424054	60S ribosomal protein L29-like
100284432	1.80961	0.00596636	0.424054	actin associated protein
100216946	1.17659	0.00601529	0.424421	guanine nucleotide-binding protein beta subunit-like protein
100501049	1.02139	0.00611117	0.424702	uncharacterized LOC100501049
100280752	1.66488	0.00611155	0.424702	signal recognition particle 14 kDa protein
103638075	1.60961	0.00613392	0.424702	putative disease resistance protein RGA3
103648441	1.16523	0.00620946	0.424894	uncharacterized LOC103648441
100382953	1.14436	0.00621319	0.424894	palmitoyltransferase ZDHHC20
100127509	1.54426	0.00625139	0.424894	Diacylglycerol kinase 1
100278953	1.14234	0.00639529	0.42851	uncharacterized LOC100278953
100283067	2.44045	0.00645347	0.428794	beta-1,3-galactosyltransferase sqv-2
100282164	1.41274	0.00652122	0.431361	60S ribosomal protein L35a-like
100278449	1.79156	0.0066606	0.435533	uncharacterized LOC100278449
100283242	1.43269	0.00669983	0.435533	40S ribosomal protein S16
100127539	1.04199	0.00676987	0.435533	uncharacterized LOC100127539
100281219	1.062	0.00688406	0.435533	uncharacterized LOC100281219
100273601	1.69768	0.00690111	0.435533	60S acidic ribosomal protein P0-2
100283475	1.19358	0.00694111	0.435533	peptidyl-prolyl cis-trans isomerase CYP19-4
100272955	1.466	0.00696134	0.435533	uncharacterized LOC100272955
103629631	1.44823	0.0069767	0.435533	40S ribosomal protein S14-like
100285690	1.2802	0.00705607	0.435533	uncharacterized LOC100285690
100274227	1.42828	0.00707297	0.435533	40S ribosomal protein S7
100274535	1.05615	0.00707427	0.435533	Ras-related protein RABH1b
103627540	1.28579	0.00708382	0.435533	lysophospholipid acyltransferase 1
100272371	1.10362	0.00712986	0.435533	uncharacterized LOC100272371
100274511	1.07994	0.00713401	0.435533	uncharacterized LOC100274511
100193886	1.15843	0.00720116	0.435533	AGC (cAMP-dependent cGMP-dependent and protein kinase C) kinase family protein
103625731	1.42558	0.00722028	0.435533	40S ribosomal protein S21-like
103504721	1.05621	0.00724903	0.435533	60S ribosomal protein L36-like
100280993	1.10866	0.00725941	0.435533	60S ribosomal protein L9
103647520	1.45038	0.00726035	0.435533	serine carboxypeptidase 1
100192813	1.03983	0.00733817	0.435659	uncharacterized LOC100192813
732816	1.46857	0.00738315	0.435841	phosphomethylpyrimidine kinase/thiamin-phosphate pyrophosphorylase
100282953	1.67378	0.00744064	0.43622	40S ribosomal protein S17-like
100277758	2.2014	0.00762633	0.44076	uncharacterized LOC100277758
100281735	1.22415	0.00765831	0.44076	UMP/CMP kinase 1
100283482	1.8616	0.0076747	0.44076	somatic embryogenesis related protein
100282446	1.377	0.00808886	0.457453	elongation factor 1-gamma 3
103647667	1.90424	0.00813673	0.458411	expansin-like A3
103626516	1.48792	0.00826246	0.460398	60S ribosomal protein L37-like
103629127	1.62532	0.00828902	0.460398	Methyl-CpG-binding domain protein 4-like protein
100274559	1.12328	0.00838952	0.460398	26S protease regulatory subunit 6A homolog A
100192947	1.29415	0.0086788	0.469673	uncharacterized LOC100192947
103634616	1.26521	0.00893248	0.47609	ribosome biogenesis protein BMS1 homolog
100272465	1.34532	0.00897623	0.47609	60S ribosomal protein L17
103626608	1.19859	0.00898477	0.47609	dolichol kinase EVAN
542641	1.09107	0.00925632	0.47864	40S ribosomal protein S24
100279505	2.20004	0.00927894	0.47864	RNA-splicing protein MRS3
100217251	1.46089	0.0093034	0.47864	40S ribosomal protein S15a
100282959	1.10154	0.00934786	0.479264	60S ribosomal protein L10-3
542002	1.01839	0.00952575	0.479486	potassium channel protein ZMK2
103625888	1.2017	0.00958165	0.479486	40S ribosomal protein S27
100284194	1.37577	0.00959599	0.479486	uncharacterized LOC100284194
100286003	1.28698	0.00978253	0.479486	uncharacterized LOC100286003
103635164	1.81773	0.00980651	0.479486	uncharacterized PPE family protein PPE2
100282435	1.01627	0.00981481	0.479486	uncharacterized 100282435
100284305	1.02231	0.00985179	0.479486	uncharacterized LOC100284305
103640588	1.12753	0.0098888	0.479486	L-type lectin-domain containing receptor kinase IX.1
103647029	1.25517	0.00990355	0.479486	60S ribosomal protein L3
100217188	1.21052	0.00990965	0.479486	Heat shock protein 4
542548	1.0574	0.0100455	0.479486	phosphatidylinositol synthase
100276169	1.63105	0.0101096	0.479486	uncharacterized LOC100276169
100281553	1.13922	0.0101729	0.479486	AAP6
100192774	1.46518	0.0102511	0.479486	40S ribosomal protein S9-like
542732	1.23303	0.0103207	0.479486	calreticulin 2
100274483	1.3085	0.0104647	0.479486	dihydrolipoamide acetyl transferase
100283390	1.29445	0.0106332	0.479486	Grx_S17 - glutaredoxin subgroup II
100303875	1.49573	0.0106842	0.479486	Hydrophobic protein RCI2B
100281747	1.30365	0.0107079	0.479486	carotenoid isomerase
542569	1.32502	0.0108345	0.479486	uncharacterized LOC542569
606471	1.32806	0.0108648	0.479486	derlin 2
100279706	1.90153	0.0109565	0.479486	uncharacterized LOC100279706
103636525	1.45132	0.011035	0.479486	V-type proton ATPase subunit a1
100284885	1.67166	0.0111195	0.479486	ornithine carbamoyltransferase
100101510	1.88643	0.0111966	0.479486	uncharacterized LOC100101510
103647744	1.73629	0.0112865	0.479486	probable V-type proton ATPase subunit H
100193632	1.36869	0.0113059	0.479486	uncharacterized LOC100193632
100191652	2.12961	0.0113928	0.479486	uncharacterized LOC100191652
100191723	1.68036	0.0113955	0.479486	uncharacterized LOC100191723
100283594	1.06511	0.0115458	0.479486	uncharacterized LOC100283594
118474333	4.01939	0.011576	0.479486	30S ribosomal protein S7, chloroplastic
542028	1.45049	0.0116952	0.479486	uncharacterized LOC542028
109939612	1.53995	0.0116957	0.479486	cytochrome P450 81Q32
100285247	1.17099	0.0117164	0.479486	uncharacterized LOC100285247
100284800	2.00344	0.0117708	0.479486	uncharacterized LOC100284800
103643475	1.12005	0.0117925	0.479486	protein NRT1/ PTR FAMILY 5.2
100280584	1.94395	0.0118116	0.479486	40S ribosomal protein S15a
100191362	2.57573	0.011942	0.482139	uncharacterized LOC100191362
100273359	1.13732	0.012031	0.483098	uncharacterized LOC100273359
100501728	1.28866	0.0121531	0.484963	DEAD-box ATP-dependent RNA helicase 51
100382512	1.58971	0.0121925	0.484963	Dolichyl-diphosphooligosaccharide--protein glycosyltransferase subunit STT3B
103625929	1.23034	0.0122733	0.484963	probable histone H2AXa
542364	1.16926	0.0126863	0.494813	alcohol dehydrogenase 2
103637470	1.19031	0.0127515	0.494813	C-terminal binding protein AN
100278623	1.13803	0.012767	0.494813	uncharacterized LOC100278623
118472942	1.08029	0.0128695	0.494813	uncharacterized LOC118472942
100191199	1.534	0.0128905	0.494813	putative serine/threonine protein phosphatase superfamily protein
100280518	1.9805	0.0129863	0.497205	small nuclear ribonucleoprotein LSM1
103649398	1.18875	0.0130412	0.497364	probable nucleolar protein 5-2
100284994	1.43577	0.0131583	0.497364	60S ribosomal protein L37-like
100285257	1.36339	0.013323	0.49975	60S ribosomal protein L27a-3
100194153	1.11685	0.0133362	0.49975	60S ribosomal protein L37a-like
100278869	2.32335	0.0133939	0.49975	uncharacterized LOC100278869
100383846	1.31814	0.0134909	0.49975	uncharacterized LOC100383846
100383287	1.12365	0.0134913	0.49975	putative translation initiation factor family protein
100281073	1.21341	0.0135581	0.500118	anthranilate N-benzoyltransferase protein 1
542525	1.5945	0.0136599	0.500225	chitinase chem 5
100192878	1.1586	0.0137204	0.500225	60S ribosomal protein L18-3
100277939	1.28357	0.013874	0.502709	uncharacterized LOC100277939
100283970	1.77286	0.0138981	0.502709	U3 small nucleolar RNA-associated protein 11
103639131	1.21111	0.0139104	0.502709	nucleolar protein 56
100191802	1.74507	0.0143921	0.511847	dolichyl-diphosphooligosaccharide--protein glycosyltransferase 48 kDasubunit
100272301	1.09727	0.0144285	0.511847	uncharacterized LOC100272301
100280442	1.67233	0.0144573	0.511847	uncharacterized LOC100280442
100274263	1.07207	0.0145505	0.511847	uncharacterized LOC100274263
100276801	1.50651	0.0150064	0.51641	uncharacterized LOC100276801
100276062	1.8621	0.0150456	0.51641	DUF1682 family protein
100282671	1.03699	0.0152097	0.518025	cytosolic chaperonin CCT epsilon chain
100284703	1.81133	0.0153138	0.518025	CDP-diacylglycerol--glycerol-3-phosphate 3-phosphatidyltransferase
100382414	1.52224	0.0153221	0.518025	uncharacterized LOC100382414
100278883	2.00284	0.0154234	0.518025	Protein LOW PSII ACCUMULATION 2 chloroplastic
100283431	1.49987	0.0154982	0.518025	40S ribosomal protein SA-like
100383737	1.58548	0.0156744	0.518025	10A19I.15
101027138	1.0762	0.0157659	0.518025	TPR domain containing protein
100272895	1.1277	0.0158329	0.518025	putative thioredoxin superfamily protein
100276536	1.56452	0.0158725	0.518025	uncharacterized LOC100276536
103634138	1.26288	0.0161855	0.524213	uncharacterized LOC103634138
100284173	1.23262	0.0161868	0.524213	polyketide synthesis homolog 1
100283490	1.0765	0.016304	0.524213	mov34/MPN/PAD-1 family protein
100382843	1.40265	0.0163491	0.524213	putative RING zinc finger and PHD zinc finger domain family protein
103629579	1.41504	0.0164006	0.524213	uncharacterized LOC103629579
111589529	1.17888	0.016415	0.524213	uncharacterized LOC111589529
100193832	1.41077	0.0164284	0.524213	uncharacterized LOC100193832
606422	1.68259	0.0164867	0.524213	adenosine 5'-phosphosulfate reductase 6
103635738	1.02406	0.0165224	0.524225	E3 ubiquitin-protein ligase KEG
100217066	1.66682	0.016839	0.528609	alpha/beta-Hydrolases superfamily protein
542170	1.06885	0.0169047	0.528943	putative ubiquitin-conjugating enzyme family
100279991	1.25818	0.0170104	0.528943	uncharacterized LOC100279991
100191977	1.63331	0.017033	0.528943	argininosuccinate lyase
100194057	1.11493	0.0170852	0.528943	60S ribosomal protein L21-like
100272336	1.70871	0.0174527	0.529737	uncharacterized LOC100272336
111589411	1.02732	0.0174619	0.529737	small nucleolar RNA Z221/R21b
118474700	3.7707	0.0174887	0.529737	ATP synthase subunit a-like
100283574	1.25582	0.0175152	0.529737	3-isopropylmalate dehydrogenase
100279246	1.53914	0.0175476	0.529737	uncharacterized LOC100279246
100272867	1.43426	0.0181217	0.536423	uncharacterized LOC100272867
100281490	2.08736	0.018156	0.536423	carbohydrate transporter/ sugar porter
103646298	1.25635	0.0181961	0.536423	serine/threonine protein phosphatase 2A 57 kDa regulatory subunit B'
100216869	1.69802	0.0181975	0.536423	40S ribosomal protein S15-4
109939520	1.46984	0.0182115	0.536423	probable E3 ubiquitin-protein ligase LOG2
100272830	1.07287	0.0182982	0.536601	putative seven transmembrane receptor family protein
100282336	1.0687	0.0186321	0.540117	small nuclear ribonucleoprotein G
100277379	1.89659	0.0187619	0.5419	uncharacterized LOC100277379
103654920	1.06102	0.018997	0.546845	26S proteasome non-ATPase regulatory subunit 2 homolog A
100279572	1.05038	0.0190485	0.546845	tetratricopeptide repeat protein KIAA0103
103641531	1.25236	0.0190519	0.546845	primary amine oxidase
103654364	1.42276	0.0190807	0.546845	receptor like protein kinase S.2
100281207	1.15912	0.0194023	0.54915	uncharacterized LOC100281207
103647570	1.42623	0.0194114	0.54915	ubiquitin carboxyl-terminal hydrolase 2
100284892	1.42721	0.0194734	0.54915	alpha-L-fucosidase 2
103639054	1.0754	0.0194983	0.54915	40S ribosomal protein S19
100194015	1.45273	0.0195234	0.54915	universal stress protein
100280396	1.5613	0.0195243	0.54915	uncharacterized LOC100280396
100193926	1.32511	0.0195318	0.54915	uncharacterized LOC100193926
100280739	1.18229	0.0195822	0.549525	HESB-like domain-containing protein 2
100283782	1.2043	0.0199899	0.554635	RING finger protein 5
100501306	1.15968	0.0200963	0.554635	Histone H2B
103626125	2.44261	0.020174	0.554635	non-specific lipid-transfer protein 2P
100216714	1.01911	0.0203439	0.554635	glycosyl hydrolase family 81 protein
100282295	1.83497	0.0203802	0.554635	uncharacterized LOC100282295
100501660	1.10258	0.0204602	0.554635	Phosphatidylinositol:ceramide inositolphosphotransferase 1
100384288	1.78351	0.0206296	0.557789	Lipoyl synthase 2, chloroplastic
100284125	1.71614	0.0207379	0.559696	AIG2-like protein
100279713	1.13162	0.0209783	0.564367	uncharacterized LOC100279713
100283802	1.09092	0.0210076	0.564367	uncharacterized LOC100283802
103634615	1.05105	0.0210252	0.564367	ABC transporter E family member 2
100278224	1.03284	0.0214522	0.567256	uncharacterized LOC100278224
100194268	1.76626	0.0214719	0.567256	methyltransferase WBSCR22
732749	1.08846	0.021494	0.567256	RH2 protein-like
100286035	1.20193	0.0215541	0.56726	uncharacterized LOC100286035
100283914	1.1121	0.0217186	0.569566	60S ribosomal protein L23a
100273118	1.57436	0.0217835	0.570258	40S ribosomal protein S3a-like
103643245	1.12252	0.0218979	0.571459	conserved oligomeric Golgi complex subunit 3
100277340	1.18171	0.0219202	0.571459	uncharacterized LOC100277340
100275221	1.70764	0.0219886	0.571459	uncharacterized LOC100275221
100282223	1.03438	0.0220623	0.571459	uncharacterized LOC100282223
100283261	1.05407	0.0220734	0.571459	MRS2-10
100381466	1.28158	0.0222116	0.571459	putative elongation factor 1-gamma 2
100501984	1.06246	0.022212	0.571459	Histone H2A
100501865	1.24381	0.0223722	0.572018	phosphoribosylaminoimidazole carboxylase family protein / AIR carboxylase family protein
100279936	2.08943	0.0223912	0.572018	uncharacterized LOC100279936
100216831	1.65715	0.0225025	0.57249	uncharacterized LOC100216831
103650947	1.26163	0.0227766	0.574354	3-phosphoinositide-dependent protein kinase 2-like
100382182	1.7617	0.0227928	0.574354	ppi-phosphofructokinase
103639139	1.17612	0.022906	0.574683	probable nucleolar protein 5-2
100037765	1.96317	0.0231338	0.577568	glucan endo-1,3-beta-glucosidase homolog 1
100283956	1.02513	0.0231542	0.577568	uncharacterized LOC100283956
100193878	1.40545	0.0234045	0.580877	60S ribosomal protein L11-1
100273881	1.00543	0.023739	0.587213	uncharacterized LOC100273881
541933	1.34678	0.023796	0.587643	NAP1-related protein 2
100381632	1.44696	0.0239517	0.588545	uncharacterized LOC100381632
100280024	1.03366	0.0242163	0.588548	uncharacterized LOC100280024
103648642	1.09878	0.0242576	0.588548	protein GrpE
100304390	1.21736	0.0242631	0.588548	uncharacterized LOC100304390
100192585	1.60297	0.0243603	0.589137	putative ubiquitin-conjugating enzyme family
100278608	1.67306	0.0244132	0.589137	Mitochondrial ribosomal protein L27
100192550	1.0688	0.0245482	0.591431	40S ribosomal protein S14-like
103651319	1.04856	0.0253071	0.593181	uncharacterized LOC103651319
100285519	1.10451	0.0253414	0.593181	uncharacterized LOC100285519
100276627	1.20832	0.0255777	0.594851	non-specific lipid transfer protein-like 1
100284963	1.73833	0.0257128	0.594851	uncharacterized LOC100284963
100283316	1.27948	0.025783	0.594851	gamma-secretase subunit APH-1B
100191532	1.42001	0.0258142	0.594851	serine hydroxymethyltransferase
103645800	1.41566	0.0258792	0.594999	SWIB complex BAF60b domain-containing protein
103634660	1.21206	0.0259703	0.594999	uncharacterized LOC103634660
111590386	1.50184	0.0260113	0.594999	small nucleolar RNA U3
100217285	1.09505	0.0260214	0.594999	uncharacterized LOC100217285
103644323	1.27043	0.0262605	0.596935	probable acyl-activating enzyme 16, chloroplastic
100274132	1.65591	0.0263953	0.598012	DNAJ heat shock N-terminal domain-containing protein
542479	1.48199	0.0268416	0.600943	phosphoenolpyruvate carboxylase 7
100280512	1.16107	0.0268655	0.600943	uncharacterized LOC100280512
100279794	1.31542	0.0269285	0.600943	uncharacterized LOC100279794
103634720	1.26498	0.0271912	0.600943	NAC transcription factor NAM-B2
778429	1.77869	0.0272099	0.600943	low affinity nitrate transporter
100280255	1.48878	0.027283	0.600943	Cox19 family protein (CHCH motif)
100303960	1.4023	0.0272953	0.600943	protein translocase/ protein transporter
100217288	1.03203	0.0275078	0.601697	uncharacterized LOC100217288
100284457	1.10438	0.0275614	0.601697	IAA5 - auxin-responsive Aux/IAA family member
100283434	1.02206	0.0277359	0.601697	transmembrane BAX inhibitor motif-containing protein 4
103626279	1.46554	0.02791	0.601697	heat shock 70 kDa protein 16
103637995	1.21945	0.0279553	0.601697	Major facilitator superfamily protein
100283279	1.0181	0.0280233	0.601697	dehydrin6
100275885	1.16129	0.02805	0.601697	putative NAD(P)H dehydrogenase subunit CRR3 chloroplastic
100282800	1.09236	0.0280526	0.601697	uncharacterized LOC100282800
100282677	1.86552	0.0281114	0.601697	GDP-mannose 4,6 dehydratase 2
732788	1.05863	0.0281269	0.601697	DRE-binding protein 1c
100191518	1.05451	0.0283207	0.602914	uncharacterized LOC100191518
103644306	1.18134	0.0283996	0.603418	40S ribosomal protein S4-like
100194030	1.25002	0.0286284	0.605982	uncharacterized LOC100194030
100383569	1.24518	0.0289097	0.608138	uncharacterized LOC100383569
118474701	3.50718	0.0290236	0.608138	NADH-ubiquinone oxidoreductase chain 6
100501315	1.24924	0.0290861	0.608138	uncharacterized LOC100501315
100282196	1.08143	0.0291105	0.608138	uncharacterized LOC100282196
103643291	1.11744	0.0291116	0.608138	14-3-3-like protein GF14-C
118474841	1.94004	0.0297754	0.614099	ribulose bisphosphate carboxylase large chain
100381780	1.44872	0.0299172	0.614099	uncharacterized LOC100381780
100216706	1.02992	0.0300057	0.614099	MOB kinase activator-like 1B
100194197	1.6172	0.0300066	0.614099	uncharacterized LOC100194197
100304117	1.13459	0.0301015	0.614344	translation initiation factor eIF-2B delta subunit
100275525	1.1979	0.0303121	0.616116	uncharacterized LOC100275525
103651420	1.10436	0.0303168	0.616116	GDSL esterase/lipase At1g28600
100273701	1.1914	0.0304205	0.616116	uncharacterized LOC100273701
100147731	1.05751	0.0307001	0.616372	O-methyltransferase BX7
103643076	1.03401	0.0307608	0.616622	la-related protein 6B
100193947	1.52615	0.0307957	0.616622	uncharacterized LOC100193947
100381513	1.78088	0.0310535	0.617074	uncharacterized LOC100381513
100277518	1.16065	0.0310544	0.617074	uncharacterized LOC100277518
100275688	1.09062	0.0310682	0.617074	uncharacterized LOC100275688
100381273	1.53399	0.0312943	0.618916	chloroplast chaperonin 10
100282063	1.38387	0.0313582	0.618916	jasmonate-induced protein
100217176	1.06715	0.0315257	0.619597	uncharacterized LOC100217176
100284697	1.06051	0.0315619	0.619597	uncharacterized LOC100284697
100279445	1.08867	0.0316766	0.619597	uncharacterized LOC100279445
100278464	1.39626	0.032541	0.626926	uncharacterized LOC100278464
100192979	1.87597	0.0326663	0.627778	uncharacterized LOC100192979
100281633	1.1181	0.0328022	0.628501	60S ribosomal protein L18a
100284172	1.28328	0.0328312	0.628501	uncharacterized LOC100284172
109942225	1.07376	0.0329914	0.628757	V-type proton ATPase subunit e1
100192768	1.21888	0.03319	0.628757	uncharacterized LOC100192768
100278968	1.5005	0.0332477	0.628757	uncharacterized LOC100278968
100284349	1.09604	0.0333014	0.628757	60S ribosomal protein L15
100283068	1.58946	0.0333052	0.628757	uncharacterized LOC100283068
100194281	1.33445	0.0333527	0.628757	Imidazoleglycerol-phosphate dehydratase 1 chloroplastic
100279514	1.00755	0.0334015	0.628757	Reticulon-like protein B9
100381412	1.75705	0.0334047	0.628757	uncharacterized LOC100381412
100280891	1.24608	0.0338606	0.63188	40S ribosomal protein S28
103643041	1.25642	0.0340513	0.633046	protein LNK2
100382617	1.37396	0.0346332	0.638259	uncharacterized LOC100382617
100502516	1.46069	0.0348319	0.639303	uncharacterized LOC100502516
100284992	1.23941	0.0348507	0.639303	electron transporter
100273979	1.3576	0.034857	0.639303	Lysine histidine transporter 2
103644020	1.04703	0.0349243	0.639645	serine/threonine-protein kinase STE20
100193097	1.35035	0.0350468	0.641096	uncharacterized LOC100193097
103634879	1.13557	0.0352107	0.642508	ribosome biogenesis regulatory protein homolog
100383196	1.06497	0.0353298	0.642521	uncharacterized LOC100383196
103638673	1.65209	0.0353932	0.642521	uncharacterized LOC103638673
100279946	1.1055	0.0355169	0.643343	putative casein kinase family protein
103641907	1.0271	0.0358129	0.644762	GATA transcription factor 26
100272649	1.16214	0.03589	0.645041	uncharacterized LOC100272649
103647376	1.3821	0.035927	0.645041	RING finger protein 165
100383841	1.36501	0.0361052	0.645518	uncharacterized LOC100383841
100283742	1.04671	0.0362093	0.645518	uncharacterized LOC100283742
100283291	1.11154	0.0362362	0.645518	vacuolar ATP synthase 21 kDa proteolipid subunit
732818	1.27562	0.0362607	0.645518	low phytic acid 2
100383092	1.55383	0.0362904	0.645518	uncharacterized LOC100383092
100281083	1.07543	0.0366555	0.645518	40S ribosomal protein S28
100282087	1.4558	0.036694	0.645518	uncharacterized LOC100282087
103634646	1.51537	0.0366942	0.645518	Os05g0140333-like protein
100285094	1.27065	0.0367507	0.645518	uncharacterized LOC100285094
103643194	1.22082	0.0367538	0.645518	uncharacterized LOC103643194
103651101	1.52252	0.0368195	0.645518	uncharacterized LOC103651101
109946017	1.15901	0.0369162	0.645518	60S ribosomal protein L32-1
100384159	1.23563	0.0369369	0.645518	Coatomer subunit beta-1
100192823	1.7039	0.0370521	0.645518	uncharacterized LOC100192823
100533130	1.36519	0.0371049	0.645518	uncharacterized LOC100533130
100272352	1.01379	0.037195	0.645518	(S)-8-oxocitronellyl enol synthase ISY1
100276267	1.26073	0.0373301	0.645518	uncharacterized LOC100276267
100192560	1.15934	0.0377195	0.646015	uncharacterized LOC100192560
111274020	1.17521	0.0377438	0.646015	uncharacterized LOC111274020
100285866	1.08168	0.0378124	0.646015	uncharacterized LOC100285866
103635001	1.06236	0.0378133	0.646015	cytochrome P450 71A1
109942347	1.26555	0.0378961	0.646015	uncharacterized LOC109942347
103638152	1.57205	0.0379741	0.646015	LIMR family protein Os06g0128200
100192909	1.05333	0.038033	0.646015	uncharacterized LOC100192909
100194117	1.17835	0.0380624	0.646015	uncharacterized LOC100194117
103636150	1.41255	0.0383473	0.646407	uncharacterized LOC103636150
100285916	1.31313	0.0385862	0.648957	protein CYPRO4
100216756	1.26122	0.038686	0.649504	ubiquinol-cytochrome c reductase complex 7.8 kDa protein
100216747	1.16524	0.0388927	0.65013	uncharacterized LOC100216747
103626411	1.90277	0.0390412	0.650233	putative disease resistance protein RGA3
103164614	1.28506	0.0392321	0.650917	Putative RING zinc finger domain superfamily protein
100135422	1.09803	0.0392738	0.650917	uncharacterized LOC100135422
111064652	1.77101	0.0393778	0.651911	uncharacterized LOC111064652
100192000	1.36131	0.0397388	0.654234	beta amylase4
100278454	1.2095	0.0397957	0.654234	Ubiquitin-like-specific protease 1D
103651583	1.64448	0.0398854	0.654234	iron-sulfur cluster co-chaperone protein HscB homolog
100278950	1.16069	0.0402228	0.654234	transcription initiation factor TFIID subunit 4b
100272414	1.80921	0.0403754	0.654373	uncharacterized LOC100272414
100273952	1.15702	0.0405032	0.654373	xylem bark cysteine peptidase 3
100281757	1.08299	0.0405995	0.654373	retinoid-inducible serine carboxypeptidase
101027174	1.19105	0.0406306	0.654373	rhicadhesin receptor precursor
100283761	1.2294	0.0407494	0.654775	30S ribosomal protein S17-like
100274280	1.32196	0.0409692	0.655581	Signal peptidase complex subunit 3B
100279928	1.33599	0.0410164	0.655581	uncharacterized LOC100279928
542067	1.24001	0.0410709	0.655581	DNA methyl transferase 4
542168	1.54689	0.0413702	0.655581	uncharacterized LOC542168
100191424	1.05079	0.0414747	0.655581	alpha/beta-Hydrolases superfamily protein
100383022	1.55385	0.0416465	0.655581	Transducin/WD40 repeat-like superfamily protein
100273719	1.65181	0.0417768	0.655581	50S ribosomal protein L11-like
100383451	1.40359	0.0418358	0.655581	Protein kinase family protein
110485087	1.19706	0.0418977	0.655581	uncharacterized LOC110485087
103654835	1.01436	0.042032	0.655581	protein DNA-DAMAGE INDUCIBLE 1
103637420	1.50843	0.042168	0.655581	Heavy metal transport/detoxification superfamily protein
100284471	1.83643	0.0423283	0.655581	DNA-directed RNA polymerases I, II, and III 7.3 kDa polypeptide
100274226	1.52791	0.0423292	0.655581	BTB/POZ and MATH domain-containing protein 3
100276052	1.31847	0.0426974	0.65727	ferredoxin-related
103646599	1.16273	0.0427456	0.65727	dnaJ homolog subfamily C member 2
100278126	1.73528	0.0427622	0.65727	uncharacterized LOC100278126
103651962	1.6462	0.042983	0.657989	uncharacterized LOC103651962
100192032	1.44001	0.0432653	0.657989	Trafficking protein particle complex subunit 1
100383203	1.17793	0.0436489	0.657989	uncharacterized LOC100383203
100273215	1.38781	0.0438679	0.657989	Metal-dependent protein hydrolase
606479	1.38559	0.0440728	0.657989	protein disulfide isomerase 8
100285456	1.20997	0.04414	0.657989	px19-like protein
111828518	1.89044	0.0441616	0.657989	uncharacterized LOC111828518
100383484	1.08836	0.0442082	0.657989	putative subtilase family protein
100273877	1.32857	0.0446122	0.657989	Got1/Sft2-like vescicle transport protein family
100281969	1.3811	0.0450133	0.657989	phytoene dehydrogenase-like
100279386	1.06246	0.0450904	0.657989	uncharacterized LOC100279386
100192952	1.41569	0.0452754	0.657989	Ubiquitin-40S ribosomal protein S27a-like
100382018	1.12121	0.0452907	0.657989	uncharacterized LOC100382018
100275668	1.33256	0.0453408	0.657989	uncharacterized LOC100275668
100193067	1.44773	0.0453462	0.657989	uncharacterized LOC100193067
100193286	1.34397	0.0455015	0.657989	uncharacterized LOC100193286
100282605	1.11884	0.0457446	0.657989	VAMP-like protein YKT62
100384314	1.11291	0.0459831	0.657989	uncharacterized LOC100384314
118475685	2.51456	0.0460335	0.657989	ATP synthase subunit alpha, mitochondrial
100272268	1.83764	0.0460486	0.657989	uncharacterized LOC100272268
103647156	1.05701	0.0460693	0.657989	calcium/calmodulin-dependent serine/threonine-protein kinase 1
100277932	1.09688	0.0461514	0.657989	cytochrome c
542502	1.08468	0.0463583	0.657989	translocon at outer membrane of chloroplast34
100286371	1.33814	0.0463781	0.657989	60S ribosomal protein L13
103644181	1.15024	0.0463972	0.657989	tryptophan synthase alpha chain, chloroplastic
100280177	1.20873	0.0464299	0.657989	ribosome S8 superfamily protein
100286019	1.45361	0.0465096	0.657989	thioesterase family protein
103628261	1.28177	0.0465393	0.657989	AP2-like ethylene-responsive transcription factor CRL5
100284294	1.49703	0.0466824	0.658123	integral membrane protein like
103639287	1.52466	0.0467149	0.658123	uncharacterized LOC103639287
100284825	1.16505	0.0468094	0.658123	60S ribosomal protein L44
100276227	1.26667	0.0468801	0.658123	Protein LNK1
100280675	1.48543	0.0469681	0.658123	60S ribosomal protein L37a
103629877	1.39208	0.0473883	0.659918	epidermal growth factor receptor substrate 15
541682	1.17212	0.0475927	0.662141	(S)-adenosyl-L-methionine:delta 24-sterol methyltransferase
103641323	1.1641	0.0476645	0.662518	disease resistance protein PIK6-NP
100192946	1.06292	0.0477414	0.662965	uncharacterized LOC100192946
542107	1.37476	0.0484491	0.667306	fructokinase 1
100383831	1.36309	0.0484982	0.667306	uncharacterized LOC100383831
100285569	1.20907	0.0485634	0.667306	uncharacterized LOC100285569
100274437	1.25992	0.048578	0.667306	Ribosomal protein L22p/L17e-like
100274503	1.49738	0.0487591	0.667306	uncharacterized LOC100274503
103634732	1.18799	0.0488233	0.667306	deoxynucleoside triphosphate triphosphohydrolase SAMHD1 homolog
103649866	1.27688	0.0489381	0.667306	uncharacterized LOC103649866
100192848	1.11214	0.0490333	0.667306	putative cytochrome P450 superfamily protein
100282803	1.37948	0.0492548	0.667834	uncharacterized LOC100282803
100191593	1.78981	0.04928	0.667834	uncharacterized LOC100191593
100273896	1.59891	0.0498983	0.667834	uncharacterized LOC100273896

## Sheet: HPvsHP_H1
Supplementary table X. DEGs (p-value ≤ 0.05 ) and GO enrichment analysis of DEGs obtained in three different comparisons. Enriched biological process GO-terms for all DEG, downregulated and upregulated genes (p < 0.01 and log2FC ≤ -1) in the three different comparisions HP-LP, HP-HP_H1, and LP-LP_H1.
Gene ID	log2FC	p-value	p-adj	Gene description		GO enrichment analysis for genes DE in HP compared to HP treated with H1 (HP_H1)
118473630	-29.6789	1.65178e-11	3.37152e-08	photosystem II protein D1
118475677	-29.0894	4.10807e-11	3.37152e-08	30S ribosomal protein S7, chloroplastic		ALL DEG - Biological Process (p < 0.01)
118475933	-29.022	4.55392e-11	3.37152e-08	photosystem II protein D1		Enrichment FDR	nGenes	Pathway Genes	Fold Enrichment	Pathway	Genes
118475436	-29.0107	4.6328e-11	3.37152e-08	photosystem II protein D1		3.2657e-15	10	17	67.9648	Photosynthesis, light harvesting in photosystem I	100281879 100216729 103651578 542320 100280410 100281791 100281795 542478 542530 100274453
118475604	-28.2042	1.56091e-10	9.08763e-08	30S ribosomal protein S7, chloroplastic		7.75246e-16	11	21	60.521	Photosynthesis, light harvesting	100281879 100216729 103651578 542320 100280410 100281791 100281795 103631990 542478 542530 100274453
118475670	-26.8584	1.10188e-09	5.34596e-07	NADH-ubiquinone oxidoreductase chain 4-like		0.0177475	2	4	57.7701	Pentose-phosphate shunt, non-oxidative branch	100274365 100284771
100279429	-2.46336	4.68441e-07	8.52271e-05	uncharacterized LOC100279429		8.08807e-12	10	32	36.1063	Protein-chromophore linkage	100281879 100216729 103651578 542320 100280410 100281791 100281795 542478 542530 100274453
109940833	-15.3999	3.72018e-06	0.000433177	NAD(P)H-quinone oxidoreductase subunit 5, chloroplastic-like		1.17399e-15	14	52	31.107	Photosynthesis, light reaction	100281879 100216729 103651578 100383955 542320 100280410 100281924 100281791 100281795 103631990 542279 542478 542530 100274453
100383047	-2.15343	7.4622e-06	0.000724082	uncharacterized LOC100383047		0.00809413	3	13	26.6631	Response to high light intensity	542126 100281795 103631990
100193013	-1.97671	7.81399e-06	0.000733759	uncharacterized LOC100193013		1.267e-29	28	124	26.0897	Photosynthesis	100281879 100283327 100285458 100216729 107648855 100281679 542126 103651578 100383955 542320 100280410 100281924 542212 103625835 100281791 100281795 101027099 541619 541685 100286020 103631990 100284847 542279 542478 100281930 542530 100274453 542372
109939228	-2.25347	1.22354e-05	0.00111304	chromosome segregation ATPase		0.0142541	3	16	21.6638	Photosynthetic electron transport chain	100383955 100281924 542279
118474231	-8.80691	1.65848e-05	0.00141996	NAD(P)H-quinone oxidoreductase subunit 2 A, chloroplastic		0.0390366	3	25	13.8648	Purine nucleoside triphosphate biosynthetic proc.	100281924 100381602 100284505
103639563	-1.9898	1.91955e-05	0.00155217	protein MODIFIER OF SNC1 1		0.0390366	3	25	13.8648	Purine ribonucleoside triphosphate metabolic proc.	100281924 100381602 100284505
118474844	-9.08376	2.94124e-05	0.00208828	ATP synthase subunit a, chloroplastic		7.29166e-09	14	159	10.1733	Response to light stimulus	100281879 100216729 542126 103651578 542320 100280410 100281791 100281795 101027099 541619 103631990 542478 542530 100274453
118474841	-4.26036	5.02396e-05	0.00312609	ribulose bisphosphate carboxylase large chain		1.23172e-08	14	167	9.686	Response to radiation	100281879 100216729 542126 103651578 542320 100280410 100281791 100281795 101027099 541619 103631990 542478 542530 100274453
118474218	-6.68407	5.04728e-05	0.00312609	ATP synthase subunit alpha, mitochondrial		7.75246e-16	26	320	9.38764	Generation of precursor metabolites and energy	100274365 542295 100281879 103644157 100216729 100192583 103651578 100383955 542320 100280410 100281924 100273026 100281791 100273354 100281795 101027099 541619 103631990 100284771 100191222 542279 542478 542530 100274453 100192779 542372
103650590	-1.85242	5.45322e-05	0.00323966	putative uncharacterized protein MYH16		2.71115e-05	10	145	7.96829	Electron transport chain	103644157 100192583 100383955 100281924 100273026 100273354 101027099 541619 542279 100192779
100191411	-1.64833	6.00366e-05	0.0034268	chaperone DNA J2		6.12547e-07	17	353	5.56426	Response to abiotic stimulus	100281879 100191411 100216729 542126 103651578 542320 100280410 100273378 100281791 100281795 101027099 541619 103631990 542478 542530 542714 100274453
100382094	-2.30807	6.90676e-05	0.00374502	uncharacterized LOC100382094		0.0295966	29	1820	1.84102	Response to stimulus	100191875 100281879 100191411 100501585 100216729 100274571 542126 103651578 100281727 542320 100280410 100273378 100281791 100281795 100272927 100284604 101027099 541619 100272844 100283690 103631990 100284771 542478 542530 542714 100274453 542372 100277184 100279789
100192834	-2.19508	6.94713e-05	0.00374502	uncharacterized LOC100192834
118473789	-16.16	7.9478e-05	0.00406625	NAD(P)H-quinone oxidoreductase chain 4, chloroplastic
118473790	-16.16	7.96208e-05	0.00406625	NAD(P)H-quinone oxidoreductase subunit H, chloroplastic		DOWNREGULATED GENES - Biological process (p < 0.01)
118474847	-6.58281	8.46039e-05	0.00417427	photosystem I assembly protein Ycf3
118474839	-6.43428	0.000100498	0.00471856	photosystem I P700 chlorophyll a apoprotein A2-like		No significant enrichment found
108961162	-1.58616	0.000110394	0.00510092	uncharacterized LOC108961162
118475723	-15.35	0.00011371	0.00517204	30S ribosomal protein S7, chloroplastic
118474840	-8.5711	0.000121507	0.00520155	ATP synthase subunit beta, chloroplastic		UPREGULATED GENES - Biological process (p < 0.01)
118474716	-6.90254	0.000123449	0.00520813	30S ribosomal protein S7, chloroplastic		Enrichment FDR	nGenes	Pathway Genes	Fold Enrichment	Pathway	Genes
100280024	-2.34835	0.000127392	0.00529767	uncharacterized LOC100280024		1.36132e-08	5	17	129.322	Photosynthesis, light harvesting in photosystem I	100281879 100216729 103651578 542478 100274453
100279789	-1.63146	0.000148853	0.0060182	uncharacterized LOC100279789		3.558e-08	5	21	104.689	Photosynthesis, light harvesting	100281879 100216729 103651578 542478 100274453
542112	-2.09397	0.000156325	0.00613669	uncharacterized LOC542112		2.88192e-07	5	32	68.7023	Protein-chromophore linkage	100281879 100216729 103651578 542478 100274453
118474714	-11.7386	0.000173799	0.0065705	ribulose bisphosphate carboxylase large chain		7.55315e-25	17	124	60.2807	Photosynthesis	100281879 100283327 100285458 100216729 107648855 103651578 100281924 103625835 101027099 541685 100286020 100284847 542279 542478 100281930 100274453 542372
100194316	-2.73404	0.000182805	0.00682236	Zinc finger CCCH domain-containing protein 19		1.3828e-09	7	52	59.1896	Photosynthesis, light reaction	100281879 100216729 103651578 100281924 542279 542478 100274453
103627782	-2.28867	0.000201794	0.00734278	cytochrome f		0.0105935	2	16	54.9618	Photosynthetic electron transport chain	100281924 542279
118473923	-11.3815	0.000215258	0.00773598	ATP synthase subunit beta, chloroplastic-like		0.0131036	2	20	43.9694	Energy coupled proton transport, down electrochemical gradient	100281924 100284505
100276236	-1.34333	0.000243442	0.00833716	uncharacterized LOC100276236		0.0131036	2	20	43.9694	ATP synthesis coupled proton transport	100281924 100284505
100281671	-1.96831	0.000273682	0.00915735	homeodomain protein JUBEL1		0.0131036	2	20	43.9694	ATP biosynthetic proc.	100281924 100284505
100275463	-2.1444	0.000300994	0.00984488	uncharacterized LOC100275463		0.0169174	2	25	35.1756	Purine nucleoside triphosphate biosynthetic proc.	100281924 100284505
100273430	-2.27195	0.000371849	0.0115943	uncharacterized LOC100273430		0.0169174	2	25	35.1756	Purine ribonucleoside triphosphate metabolic proc.	100281924 100284505
100384100	-1.45698	0.000471641	0.0137295	uncharacterized LOC100384100		0.025021	2	33	26.6481	Ribonucleoside triphosphate metabolic proc.	100281924 100284505
103625739	-2.21073	0.000607028	0.0168291	Chaperone DnaJ-domain superfamily protein		0.0283115	2	36	24.4275	Nucleoside triphosphate biosynthetic proc.	100281924 100284505
100191786	-1.46806	0.000665484	0.0179608	uncharacterized LOC100191786		3.99292e-05	6	159	16.5922	Response to light stimulus	100281879 100216729 103651578 101027099 542478 100274453
100192886	-1.57687	0.000691559	0.0182661	uncharacterized LOC100192886		3.03033e-10	12	320	16.4885	Generation of precursor metabolites and energy	100281879 100216729 103651578 100281924 100273354 101027099 100284771 542279 542478 100274453 100192779 542372
118471888	-1.52829	0.000696508	0.0182661	UDP-glycosyltransferase 79-like		4.65108e-05	6	167	15.7974	Response to radiation	100281879 100216729 103651578 101027099 542478 100274453
100382364	-2.09669	0.000736131	0.0190138	uncharacterized LOC100382364		0.000355626	5	145	15.1619	Electron transport chain	100281924 100273354 101027099 542279 100192779
100280640	-2.41952	0.00076073	0.0194253	nucleotide binding protein		0.000270519	7	353	8.71915	Response to abiotic stimulus	100281879 100216729 103651578 101027099 542478 542714 100274453
100037784	-2.16704	0.000807762	0.0200974	Pti1-like kinase-like
100382315	-2.15907	0.000825566	0.0203663	putative S-locus receptor-like protein kinase family protein
103645969	-2.47818	0.000843612	0.0206366	putative DNA ligase 4
100280246	-1.7301	0.000856724	0.0207827	uncharacterized LOC100280246
606431	-1.3976	0.000872857	0.0209991	alkaline alpha galactosidase 3
101202728	-1.54535	0.000904497	0.0215819	uncharacterized LOC101202728
103641497	-1.52499	0.000949944	0.0224207	probable galactinol--sucrose galactosyltransferase 1
118475927	-5.4171	0.000955055	0.0224207	cytochrome f
103633275	-1.45946	0.00097799	0.0225947	BTB/POZ domain-containing protein At3g22104
118475796	-11.5357	0.00114497	0.0248731	uncharacterized LOC118475796
100275688	-1.91531	0.00122065	0.0257774	uncharacterized LOC100275688
100272236	-2.04422	0.00123251	0.0258118	uncharacterized LOC100272236
100382585	-1.67761	0.00128343	0.026497	uncharacterized LOC100382585
100192465	-1.41212	0.0013363	0.0272025	uncharacterized LOC100192465
118474230	-14.0464	0.00143772	0.0290639	NAD(P)H-quinone oxidoreductase subunit 2 A, chloroplastic
103654950	-2.40072	0.00146113	0.0293335	transcription factor HBP-1a
100191352	-1.63198	0.00170601	0.033108	uncharacterized LOC100191352
103650063	-1.13028	0.00175695	0.033428	uncharacterized LOC103650063
100217031	-1.95289	0.00177344	0.0335227	uncharacterized LOC100217031
118474731	-13.6832	0.0019057	0.0353343	uncharacterized LOC118474731
100383190	-2.10281	0.0020246	0.0373012	uncharacterized LOC100383190
103639150	-1.58059	0.00205469	0.0376176	uncharacterized LOC103639150
542179	-1.68196	0.00212715	0.038223	U1 snRNP
100281727	-2.09201	0.00217016	0.0385203	uncharacterized LOC100281727
100383427	-1.86129	0.00229807	0.0398196	SWAP (Suppressor-of-White-APricot)/surp domain-containing protein
118472198	-1.85336	0.00259132	0.0433525	uncharacterized LOC118472198
103634916	-2.07471	0.0026693	0.0443575	NAC domain-containing protein 75
118473918	-13.2168	0.00271116	0.0443575	DNA-directed RNA polymerase subunit beta''
118475742	-13.2162	0.00271234	0.0443575	ATP synthase subunit alpha, mitochondrial
118475843	-13.1932	0.00275932	0.0448736	ATP synthase subunit alpha, mitochondrial
100193018	-2.07951	0.00289234	0.0465172	putative protein kinase superfamily protein
100281927	-1.06167	0.00302479	0.0479005	uncharacterized LOC100281927
118473925	-13.0368	0.00309763	0.0487416	50S ribosomal protein L2, chloroplastic-like
118475751	-13.0241	0.00312688	0.0489374	50S ribosomal protein L2, chloroplastic-like
100275449	-2.29965	0.00323598	0.050374	uncharacterized LOC100275449
118474748	-12.8984	0.00342849	0.0522531	cytochrome c oxidase subunit 3-like
118475749	-12.8828	0.00346753	0.0525728	photosystem II protein D1
118473921	-12.8742	0.00348938	0.0526299	photosystem II protein D1
100383211	-1.53018	0.0035257	0.0526324	putative RING zinc finger domain superfamily protein
100284495	-1.53598	0.00358248	0.0532071	uncharacterized LOC100284495
103652462	-2.15359	0.00365966	0.0540776	protein MON2 homolog
103653588	-1.15096	0.00378092	0.0553079	uncharacterized LOC103653588
118474846	-12.7205	0.00390059	0.0563427	NAD(P)H-quinone oxidoreductase subunit 2 A, chloroplastic
100501217	-1.76517	0.00390503	0.0563427	putative LRR receptor-like serine/threonine-protein kinase
118473916	-12.7173	0.00390973	0.0563427	50S ribosomal protein L2, chloroplastic-like
118474333	-6.91154	0.00399635	0.0570264	30S ribosomal protein S7, chloroplastic
103626570	-1.25082	0.00424654	0.0597182	microtubule-associated protein futsch
100283191	-1.61817	0.00432529	0.0602934	pinin/SDK/memA/ protein conserved region containing protein
100280390	-1.76202	0.00432887	0.0602934	uncharacterized LOC100280390
118473917	-12.5193	0.00450519	0.0619172	photosystem II protein D1
100280665	-1.15923	0.00450926	0.0619172	methylcrotonoyl-CoA carboxylase subunit alpha
103625871	-1.8004	0.00479912	0.0644071	uncharacterized LOC103625871
100170665	-1.68326	0.00482334	0.0644071	uncharacterized LOC100170665
100383367	-1.91006	0.0049773	0.0661594	uncharacterized LOC100383367
118474769	-12.3152	0.00520454	0.0679391	ribulose bisphosphate carboxylase large chain
100274691	-1.55827	0.00525931	0.0683476	uncharacterized LOC100274691
118473919	-12.2932	0.00528545	0.068382	photosystem I P700 chlorophyll a apoprotein A2
100383562	-2.11115	0.0053521	0.0686341	CBF1-interacting co-repressor CIR N-terminal
103630441	-2.01907	0.00588692	0.0739101	Putative PWWP domain family protein
100281771	-2.50914	0.00589288	0.0739101	uncharacterized LOC100281771
103644157	-1.43441	0.00593404	0.0739101	indole-3-acetaldehyde oxidase-like
100274571	-1.70305	0.00596664	0.0739101	Auxin response factor 10
100281247	-1.89439	0.0063977	0.0775988	uncharacterized LOC100281247
542197	-1.51214	0.00644152	0.077806	INDETERMINATE-related protein 10
118474851	-11.9439	0.00673177	0.0794638	ribulose bisphosphate carboxylase large chain
118473920	-11.9416	0.00674255	0.0794638	DNA-directed RNA polymerase subunit beta'
103641087	-1.62525	0.00705054	0.0824262	Protein SUPPRESSOR OF MAX2 1
118474713	-6.3363	0.00734288	0.0848107	ATP synthase subunit beta, chloroplastic
100383017	-1.47227	0.00734452	0.0848107	PRP38 family protein
118474768	-11.7668	0.00759374	0.0864704	ATP synthase subunit beta, chloroplastic
103638205	-1.32036	0.00763411	0.0864704	Helicase protein MOM1
100278478	-1.08699	0.00771425	0.0867034	uncharacterized LOC100278478
103643185	-11.7305	0.00778184	0.0868037	ribulose bisphosphate carboxylase large chain-like
100273211	-1.53928	0.00784245	0.0868037	WAT1-related protein
118471900	-1.94915	0.00810585	0.0889691	uncharacterized LOC118471900
100278484	-1.33052	0.00812978	0.0889691	uncharacterized LOC100278484
118474444	-11.6444	0.00824568	0.0898996	ribulose bisphosphate carboxylase large chain
118474757	-11.6314	0.00831748	0.0900081	ribulose bisphosphate carboxylase large chain-like
118474331	-11.6199	0.00838202	0.0900371	ribulose bisphosphate carboxylase large chain
100382859	-1.67687	0.00845325	0.0901371	uncharacterized LOC100382859
103643327	-1.64857	0.00886447	0.0938344	RNA-binding protein 25
103631975	-1.58016	0.0089972	0.0944408	nipped-B-like protein B
103632580	-2.08994	0.00900346	0.0944408	putative disease resistance protein RGA1
100193311	-1.35563	0.00901908	0.0944408	uncharacterized LOC100193311
100383248	-1.71962	0.00908685	0.0948094	uncharacterized LOC100383248
103638138	-1.26573	0.00951972	0.0981306	histone H1-like
100384121	-1.62665	0.00954941	0.0981306	uncharacterized LOC100384121
118474767	-11.4201	0.00957167	0.0981306	photosystem I P700 chlorophyll a apoprotein A2
100285208	-1.7934	0.00957372	0.0981306	lipopolysaccharide-modifying protein
100502407	-1.67306	0.00976644	0.0994059	uncharacterized LOC100502407
118474330	-11.353	0.0100042	0.101119	ATP synthase subunit beta, chloroplastic-like
100274600	-1.54638	0.0104869	0.104905	uncharacterized LOC100274600
100272620	-1.09007	0.010684	0.105428	uncharacterized LOC100272620
103629531	-1.26119	0.011224	0.109641	ethylene-responsive transcription factor RAP2-9
100274180	-1.43717	0.011407	0.111056	Ubiquitin carboxyl-terminal hydrolase-related protein
103638912	-1.60807	0.0117158	0.112556	uncharacterized LOC103638912
118474884	-11.0844	0.0119127	0.114072	30S ribosomal protein S7, chloroplastic
100192051	-1.19874	0.0120592	0.114658	uncharacterized LOC100192051
103632415	-1.44131	0.0121314	0.114658	uncharacterized LOC103632415
100279919	-1.52774	0.0122125	0.11505	uncharacterized LOC100279919
103631932	-1.2814	0.0122648	0.115171	GYF domain-containing protein
100281558	-1.59338	0.0124639	0.116244	uncharacterized LOC100281558
100282955	-1.85531	0.0125184	0.116244	uncharacterized LOC100282955
100283199	-1.51251	0.0125737	0.116244	uncharacterized LOC100283199
100281160	-1.7502	0.0127387	0.117349	uncharacterized LOC100281160
118475596	-10.9604	0.012898	0.11807	NAD(P)H-quinone oxidoreductase subunit 2 A, chloroplastic-like
100194284	-1.05841	0.013219	0.120252	uncharacterized LOC100194284
118472037	-1.25673	0.0134085	0.121538	uncharacterized LOC118472037
103635987	-1.69361	0.0135662	0.122264	protein phosphatase 2C 50
100274564	-1.34269	0.014187	0.126295	auxin response factor
118475437	-10.7736	0.0145196	0.128862	photosystem II D2 protein
542249	-1.74783	0.0146221	0.129173	Bifunctional aspartokinase/homoserine dehydrogenase 1, chloroplastic
118474754	-10.7601	0.0146435	0.129173	NAD(P)H-quinone oxidoreductase subunit 2 A, chloroplastic-like
100170239	-1.2124	0.0154841	0.135358	trehalose-6-phosphate synthase
118473653	-10.6591	0.0156001	0.135964	ATP synthase subunit beta, chloroplastic
103649959	-1.41909	0.015856	0.136264	probable serine/threonine-protein kinase PBL7
118475435	-10.6317	0.0158686	0.136264	ATP synthase subunit beta, chloroplastic
103642659	-1.39279	0.0163712	0.139631	protein FYV8
118475932	-10.5802	0.016385	0.139631	ATP synthase subunit alpha, chloroplastic
118474850	-10.5773	0.0164145	0.139631	ATP synthase subunit beta, chloroplastic
100192977	-1.13752	0.0164525	0.139631	methionine aminopeptidase
109943316	-10.5532	0.016661	0.14035	NAD(P)H-quinone oxidoreductase subunit 2 A, chloroplastic
103627456	-1.59134	0.0166819	0.14035	serine carboxypeptidase-like 34
118471911	-10.4544	0.0177083	0.145543	NAD(P)H-quinone oxidoreductase subunit 2 A, chloroplastic-like
100280502	-1.21591	0.017747	0.145543	SNARE-interacting protein KEULE
100217143	-1.44448	0.0177566	0.145543	uncharacterized LOC100217143
103653975	-1.26667	0.0187913	0.150312	protein CROWDED NUCLEI 1
100381417	-1.6286	0.0188471	0.150312	uncharacterized LOC100381417
100273818	-1.64302	0.0190018	0.151132	uncharacterized LOC100273818
100278423	-1.24563	0.0192041	0.152324	Nuclear factor 1 A-type
100282473	-1.51827	0.0195536	0.153963	MTD1
103633283	-1.3014	0.0198662	0.155282	eukaryotic translation initiation factor 4G
118474756	-10.2448	0.0201227	0.156624	ATP synthase subunit beta, chloroplastic
100281425	-1.21371	0.0203113	0.1574	uncharacterized LOC100281425
100276430	-1.64037	0.0207826	0.159539	Anamorsin homolog
103653200	-1.38792	0.0208262	0.159539	ubiquitin carboxyl-terminal hydrolase 1
100384087	-1.57908	0.0211593	0.161136	uncharacterized LOC100384087
118473545	-1.38728	0.0216637	0.163619	myosin heavy chain, striated muscle-like
100191383	-1.8107	0.0216959	0.163619	uncharacterized LOC100191383
118475928	-10.0766	0.022263	0.166173	DNA-directed RNA polymerase subunit beta''
118475934	-10.0646	0.0224237	0.166356	photosystem II D2 protein
100275520	-1.5865	0.0225856	0.166356	uncharacterized LOC100275520
100283317	-1.08358	0.0231364	0.169163	uncharacterized LOC100283317
100383869	-1.48999	0.0232996	0.169163	uncharacterized LOC100383869
100384817	-1.40228	0.0233609	0.169163	uncharacterized LOC100384817
103626062	-1.08815	0.0248089	0.176562	protein DEK
118474849	-9.88908	0.0248806	0.176562	photosystem I P700 chlorophyll a apoprotein A1-like
100383529	-1.5781	0.024935	0.176562	Acidic leucine-rich nuclear phosphoprotein 32-related protein
118475750	-9.88313	0.0249679	0.176562	ATP synthase subunit a, chloroplastic
100191857	-1.30182	0.0254198	0.177878	uncharacterized LOC100191857
100279822	-1.00421	0.0256546	0.178184	methionine adenosyltransferase
100382527	-1.19928	0.0258524	0.178184	uncharacterized LOC100382527
100284470	-1.3455	0.0261905	0.179812	UBA/UBX 33.3 kDa protein
100382472	-1.29558	0.0266804	0.18062	putative RING zinc finger and VWF domain family protein
100272956	-1.49009	0.0268145	0.181107	uncharacterized LOC100272956
100381824	-1.50183	0.0271806	0.182815	uncharacterized LOC100381824
100381650	-1.57198	0.027193	0.182815	putative STRUBBELIG family receptor protein kinase
103638582	-1.55692	0.0275501	0.183941	pentatricopeptide repeat-containing protein MRL1, chloroplastic
118474759	-9.7102	0.0276224	0.184002	NAD(P)H-quinone oxidoreductase subunit 2 A, chloroplastic
100274199	-1.45615	0.0281081	0.18681	uncharacterized LOC100274199
100381713	-1.43536	0.028466	0.188328	uncharacterized LOC100381713
100191901	-1.3641	0.0289481	0.189593	uncharacterized LOC100191901
542670	-1.22298	0.029047	0.189593	somatic embryogenesis receptor-like kinase 3
100037824	-1.20102	0.0291632	0.189593	cysteine protease component of protease-inhibitor complex
100275168	-1.37614	0.0291756	0.189593	uncharacterized LOC100275168
118475777	-9.59416	0.0295373	0.19096	30S ribosomal protein S7, chloroplastic
100283931	-1.17462	0.029676	0.19096	uncharacterized LOC100283931
118474772	-9.56557	0.0300262	0.191302	photosystem I assembly protein Ycf3
109617032	-1.16333	0.0300326	0.191302	Putative metacaspase family protein
103626274	-1.39966	0.0307533	0.195465	uncharacterized LOC103626274
118473924	-9.51416	0.0309232	0.19569	photosystem I assembly protein Ycf3
109939177	-1.52242	0.0310842	0.196049	elongation factor 1-alpha
109943315	-9.49184	0.0313197	0.196915	DNA-directed RNA polymerase subunit beta'-like
118475936	-9.44405	0.0321833	0.201047	ATP synthase subunit a, chloroplastic
100273077	-1.67661	0.0322271	0.201047	uncharacterized LOC100273077
103632614	-1.273	0.0329477	0.204501	proton pump-interactor BIP103
109942446	-1.13811	0.0330824	0.204791	uncharacterized LOC109942446
118474762	-9.39263	0.0331353	0.204791	30S ribosomal protein S7, chloroplastic
100281439	-1.08777	0.0332992	0.204963	uncharacterized LOC100281439
118475931	-9.38042	0.0333649	0.204963	DNA-directed RNA polymerase subunit beta'
109944018	-1.08258	0.0334091	0.204963	60 kDa jasmonate-induced protein
109943317	-9.37548	0.0334582	0.204963	photosystem I assembly protein Ycf3
111591363	-1.22216	0.0336136	0.204963	uncharacterized LOC111591363
103640677	-1.34129	0.0336208	0.204963	uncharacterized LOC103640677
100193185	-1.40417	0.0343588	0.207939	putative glycogen synthase kinase family protein
103653935	-1.24328	0.0345077	0.208406	protein PHOTOPERIOD-INDEPENDENT EARLY FLOWERING 1
100193405	-1.3136	0.0350604	0.209426	alpha/beta-Hydrolases superfamily protein
103650447	-1.45505	0.0360257	0.213152	putative disease resistance protein RGA1
103629364	-1.32004	0.0363864	0.213714	Membrane protein of ER body-like protein
118473658	-9.22471	0.0364144	0.213714	photosystem I assembly protein Ycf3
100283776	-1.16753	0.0371358	0.216205	uncharacterized LOC100283776
103640973	-9.17555	0.0374252	0.217417	chromosome segregation ATPase
118474710	-9.16727	0.0375979	0.217417	NAC domain-containing protein 2-like
118474717	-9.14753	0.038012	0.21825	photosystem I P700 chlorophyll a apoprotein A2-like
100193153	-1.36212	0.0384707	0.22044	uncharacterized LOC100193153
100281881	-1.44554	0.0385554	0.22044	uncharacterized LOC100281881
118475078	-9.09219	0.0386205	0.22044	NAD(P)H-quinone oxidoreductase subunit 2 A, chloroplastic
118475434	-9.08651	0.0388579	0.220643	photosystem I P700 chlorophyll a apoprotein A2
118475930	-9.10219	0.0389783	0.220643	photosystem I P700 chlorophyll a apoprotein A2
118473655	-9.09254	0.0391288	0.220643	cytochrome f
118474853	-9.03985	0.0391384	0.220643	ATP synthase subunit a, chloroplastic
100285151	-1.1613	0.0393428	0.221091	uncharacterized LOC100285151
100502167	-1.10171	0.0394911	0.221091	uncharacterized LOC100502167
103647016	-1.19987	0.0397219	0.221091	transcription factor GTE8
103641538	-1.04114	0.0403044	0.223479	uncharacterized LOC103641538
100191360	-1.04633	0.0408608	0.225984	uncharacterized LOC100191360
118472959	-1.24233	0.0409116	0.225984	uncharacterized LOC118472959
103630791	-1.09986	0.041626	0.228198	ELF3-like protein 2
118474852	-8.92281	0.0418912	0.228675	cytochrome f
100279528	-1.06906	0.0419873	0.228675	SCARECROW-like protein
100382058	-1.3433	0.0420669	0.228675	sulfate transporter6
118473657	-8.84328	0.0420826	0.228675	ATP synthase subunit a, chloroplastic
100284397	-1.45737	0.042939	0.232766	fiber protein Fb34
118475614	-8.71572	0.043196	0.233724	30S ribosomal protein S7, chloroplastic
103646933	-1.35962	0.0433329	0.23403	ubiquitin carboxyl-terminal hydrolase 5
103650321	-1.2689	0.0434546	0.234252	serine/threonine-protein kinase prpf4B-like
103647275	-1.36278	0.0437653	0.235491	Calcineurin-like metallo-phosphoesterase superfamily protein
100193171	-1.14814	0.0439459	0.236027	putative protein kinase superfamily protein
118473652	-8.64468	0.0440854	0.23634	photosystem I P700 chlorophyll a apoprotein A2
100383288	-1.24481	0.0446367	0.237981	uncharacterized LOC100383288
100381565	-1.1778	0.0453825	0.240149	uncharacterized LOC100381565
103642400	-1.03775	0.0454394	0.240149	auxin response factor 21
118474848	-8.51827	0.0456208	0.240149	photosystem I P700 chlorophyll a apoprotein A2
103627898	-1.05326	0.0460534	0.241394	pumilio homolog 1
100193455	-1.21664	0.0462906	0.241748	Nuclear-pore anchor
100284324	-1.23065	0.0464184	0.241748	uncharacterized LOC100284324
118475079	-8.47492	0.0464903	0.241748	30S ribosomal protein S7, chloroplastic
103644246	-1.05255	0.0465061	0.241748	uncharacterized LOC103644246
103631855	-1.3496	0.0466523	0.241798	probable proline transporter 2
118474854	-8.44021	0.0466816	0.241798	photosystem I assembly protein Ycf3
100381870	-1.38624	0.0494141	0.251037	Putative SAP DNA-binding domain family protein
103647029	-1.53273	0.0496352	0.251722	60S ribosomal protein L3
100191684	1.00096	0.0101651	0.102389	uncharacterized LOC100191684
103647735	2.23131	6.11685e-09	2.54374e-06	oxygen-evolving enhancer protein 3-1, chloroplastic-like
103643653	2.43843	1.63657e-08	5.95508e-06	chlorophyll a-b binding protein, chloroplastic
100281924	2.14916	3.99267e-08	1.29141e-05	ATP synthase delta chain
103625835	1.91211	4.72396e-08	1.37514e-05	photosystem I reaction center subunit III, chloroplastic
100283789	2.69634	1.00376e-07	2.65632e-05	plastoquinol-plastocyanin reductase
101027099	2.22656	2.56442e-07	5.50993e-05	ferredoxin 1
100192779	2.2532	2.61134e-07	5.50993e-05	Plastocyanin major isoform chloroplastic
100284154	2.12201	2.64992e-07	5.50993e-05	chlorophyll a-b binding protein of LHCII type III
100276652	1.84082	3.36243e-07	6.52536e-05	uncharacterized LOC100276652
100281148	1.60856	5.6496e-07	9.6741e-05	uncharacterized LOC100281148
100281879	2.15305	7.5242e-07	0.000121683	chlorophyll a-b binding protein
100285458	2.07963	1.13745e-06	0.000174269	photosystem I reaction center subunit V
542478	1.99041	1.34281e-06	0.000195447	photosystem II subunit29
541685	1.79088	1.55539e-06	0.000215607	photosystem I H subunit 1
107648855	1.7892	2.66957e-06	0.000353233	Oxygen-evolving enhancer protein 2-1 chloroplastic
100283816	1.68363	3.40465e-06	0.000416311	uncharacterized LOC100283816
100274453	2.15652	3.43231e-06	0.000416311	light harvesting chlorophyll a/b binding protein1
100284847	1.97068	5.18829e-06	0.000567731	photosystem I reaction center subunit V
109461486	1.7597	5.35567e-06	0.000567731	uncharacterized LOC109461486
100284505	1.70676	5.46083e-06	0.000567731	ATP synthase chloroplast subunit2
100281020	1.5902	6.84221e-06	0.000686816	plastoquinol-plastocyanin reductase
100382865	2.36003	1.52972e-05	0.0013494	uncharacterized LOC100382865
103651070	2.224	1.71281e-05	0.00142457	ubiquitin-conjugating enzyme E2-17 kDa-like
100279738	3.37499	2.20113e-05	0.00173176	Transcription factor BIM3
103634849	1.98265	2.32731e-05	0.00178284	Ultraviolet-B-repressible protein
100193833	1.51404	2.44258e-05	0.00180989	light harvesting complex mesophyll 7
100501943	3.02666	2.48696e-05	0.00180989	NADH dehydrogenase [ubiquinone] 1 alpha subcomplex subunit 1
100284771	2.08514	3.04532e-05	0.00211069	uncharacterized LOC100284771
100286020	1.62956	3.72307e-05	0.00252043	photosystem I reaction center 6
100282566	1.56559	3.84526e-05	0.00254399	uncharacterized LOC100282566
100501585	1.98969	4.72357e-05	0.00305562	monodehydroascorbate reductase homolog1
542715	1.64106	5.17482e-05	0.00313831	thiamine biosynthesis 2
103637336	1.40012	5.61475e-05	0.00326891	CRIB domain-containing protein RIC10
100281930	1.83036	6.30611e-05	0.00353021	ultraviolet-B-repressible protein
542714	1.36712	7.84103e-05	0.00406625	thiamine biosynthesis 1
542290	1.4577	8.37201e-05	0.00417427	glyceraldehyde phosphate dehydrogenase B1
100216729	1.9583	8.90242e-05	0.00426124	Chlorophyll a-b binding protein CP29.1 chloroplastic
100279565	1.90351	8.92944e-05	0.00426124	Pyruvate phosphate dikinase regulatory protein 2
542279	1.6944	0.000116383	0.00520155	oxygen-evolving enhancer protein 3-1, chloroplast
100281646	1.33056	0.000119483	0.00520155	photosystem II3
100274270	2.39957	0.00012124	0.00520155	50S ribosomal protein L19, chloroplastic-like
100193537	2.1793	0.000141238	0.00579074	nramp aluminum transporter1
542372	1.49558	0.000151921	0.00605811	phosphoenolpyruvate carboxylase 1
100282242	1.39909	0.000158108	0.00613669	uncharacterized LOC100282242
100280305	2.17787	0.000161884	0.00620058	uncharacterized LOC100280305
100272715	1.17977	0.000189399	0.00697898	uncharacterized LOC100272715
100282910	1.98981	0.000223256	0.00792558	Threonine endopeptidase
100283327	1.36996	0.000227285	0.00797142	photosystem I reaction center subunit IV A
100273354	1.41506	0.000238972	0.00828153	uncharacterized LOC100273354
103651578	2.56145	0.000249267	0.00843741	chlorophyll a-b binding protein of LHCII type 1
100502422	1.39811	0.000300662	0.00984488	uncharacterized LOC100502422
542701	1.28715	0.000305599	0.00988444	cysteine protease 1
542473	1.34602	0.000322964	0.0103313	Triose phosphate/phosphate translocator TPT chloroplastic
100281248	1.50596	0.000345253	0.0109242	chlorophyll a-b binding protein 2
100275998	2.46362	0.000374394	0.0115943	uncharacterized LOC100275998
100281791	1.32675	0.000395606	0.0121222	chlorophyll a-b binding protein 6A
100272927	1.46793	0.000414989	0.0125257	uncharacterized LOC100272927
100282054	1.99838	0.000417381	0.0125257	chlorophyll a-b binding protein 2
732785	1.70318	0.000426874	0.0126799	PDK regulatory protein1
100276397	1.87678	0.000443947	0.0130538	uncharacterized LOC100276397
100282052	1.60065	0.000526639	0.0151787	uncharacterized LOC100282052
100281242	1.17507	0.000558704	0.015945	uncharacterized LOC100281242
100274365	1.25448	0.000565439	0.0159805	Ribulose-phosphate 3-epimerase
100286220	1.75337	0.000575675	0.0161134	30S ribosomal protein S20, chloroplastic-like
100193921	2.25396	0.000664459	0.0179608	Protein TIC 20-v chloroplastic
100281325	1.69438	0.000670918	0.0179608	uncharacterized LOC100281325
100273072	2.40592	0.000672527	0.0179608	uncharacterized LOC100273072
100191222	1.83113	0.000738084	0.0190138	Triosephosphate isomerase
100501361	1.40183	0.000786408	0.0197404	Triose phosphate/phosphate translocator, chloroplastic
100383080	1.39619	0.000786631	0.0197404	uncharacterized LOC100383080
100193006	1.91566	0.000963433	0.0224364	uncharacterized LOC100193006
100282723	1.39335	0.00103109	0.0235949	dnaJ protein
100281795	1.37675	0.00103749	0.0235949	light harvesting complex a/b protein4
100193818	1.57567	0.00107357	0.024226	uncharacterized LOC100193818
542530	1.33269	0.00108198	0.0242281	light harvesting chlorophyll a/b binding protein 3
100191774	1.5597	0.00109584	0.024351	uncharacterized LOC100191774
100281679	1.28684	0.00112624	0.0247759	photosystem I reaction center subunit XI
100282214	1.1189	0.00113198	0.0247759	chlorophyll a-b binding protein 8
100278372	1.77827	0.00116465	0.0249294	uncharacterized LOC100278372
100283690	2.07102	0.00116468	0.0249294	peroxiredoxin bcp
541619	1.45133	0.00122202	0.0257774	ferredoxin 2
100283085	1.25179	0.00128119	0.026497	uncharacterized LOC100283085
542295	1.67997	0.0013201	0.0270621	ADP glucose pyrophosphorylase small subunit leaf 1
103626617	2.07399	0.00148608	0.02963	protein CHLOROPLAST IMPORT APPARATUS 2
100217145	1.55442	0.00151048	0.0297395	uncharacterized LOC100217145
542126	1.41668	0.001512	0.0297395	photosystem II subunit PsbS1
100502283	1.15072	0.00166456	0.0325204	aluminum-induced protein homolog1
100280410	1.15964	0.00173055	0.0332566	chlorophyll a-b binding protein 4
100284540	1.61627	0.00173652	0.0332566	polcalcin Jun o 2
542254	1.19726	0.00180624	0.0339224	thioredoxin M1
100283558	1.6503	0.00185018	0.0345249	uncharacterized LOC100283558
542340	1.28311	0.00209998	0.0381007	acidic ribosomal protein P2b (rpp2b)
100193467	1.98379	0.00210725	0.0381007	uncharacterized LOC100193467
100273026	1.34779	0.00214518	0.0383106	cytochrome b6-f complex iron-sulfur subunit
542374	1.25598	0.00222425	0.0390048	malate dehydrogenase 6
100272844	1.73424	0.00224741	0.0391749	Glutathione peroxidase
100216899	1.77588	0.00234375	0.0402026	50S ribosomal protein L31, chloroplastic-like
103651489	1.8255	0.0023478	0.0402026	phosphoglucomutase, chloroplastic
542046	1.61346	0.00249285	0.0424368	50S ribosomal protein L35, chloroplastic-like
542560	1.55318	0.00257817	0.0433525	oxo-glutarate/malate transporter1
100280101	1.13481	0.00269013	0.0443575	uncharacterized LOC100280101
100282424	2.14112	0.0028565	0.046196	UDP-sulfoquinovose synthase
100303991	1.76943	0.00290873	0.0465237	wound responsive protein
542312	1.25605	0.00302772	0.0479005	xyloglucan endotransglycosylase homolog 1
100284040	1.42252	0.00332495	0.0514836	elongation factor Tu
100192583	1.7347	0.00339141	0.0522349	NADH-ubiquinone oxidoreductase subunit
103640914	1.19809	0.0034174	0.0522531	NAD(P)H-quinone oxidoreductase subunit U chloroplastic
103635817	1.38152	0.0035117	0.0526324	phosphoglycerate kinase, chloroplastic
103631990	1.47994	0.0036981	0.0543696	protein containing PDZ domain a K-box domain and a TPR region
100277184	1.65756	0.00410511	0.0582926	Dual specificity phosphatase Cdc25
100275878	1.7723	0.00420111	0.0593661	uncharacterized LOC100275878
542320	1.0281	0.00445227	0.0617169	chlorophyll a/b-binding apoprotein CP26 precursor
100284052	1.68482	0.00459788	0.0628377	uncharacterized LOC100284052
100276789	1.9131	0.00471989	0.0642038	40S ribosomal protein S10-like
542212	1.34341	0.00479555	0.0644071	ribulose bisphosphate carboxylase small subunit 1
100037827	1.11781	0.00481566	0.0644071	chloroplast post-illumination chlorophyll fluorescence increase protein
103640676	1.47758	0.00508001	0.0671044	uncharacterized LOC103640676
100382623	1.68317	0.00511278	0.0671044	uncharacterized LOC100382623
100272517	2.06178	0.00511754	0.0671044	ATP-dependent Clp protease proteolytic subunit
100381996	1.86028	0.00532353	0.0685698	uncharacterized LOC100381996
100274547	1.10486	0.00558064	0.0712511	uncharacterized LOC100274547
100191875	1.80292	0.0057801	0.0731781	Solanesyl diphosphate synthase 2 chloroplastic
103633297	1.04412	0.00578185	0.0731781	uncharacterized LOC103633297
100279574	1.23724	0.00596527	0.0739101	ribulose bisphosphate carboxylase small subunit 2
103654777	1.37056	0.00603553	0.0744467	NAD(P)-binding Rossmann-fold superfamily protein
100273378	1.32392	0.00609023	0.0748045	uncharacterized LOC100273378
100282957	1.98974	0.00614475	0.075157	heat- and acid-stable phosphoprotein
100284604	1.46545	0.00634163	0.0772405	uncharacterized LOC100284604
542221	1.43563	0.00658453	0.0788789	sulfite reductase1
100381602	1.55799	0.00669732	0.0794638	nucleotide diphosphate kinase 1
100194208	1.95112	0.00673356	0.0794638	uncharacterized LOC100194208
100285769	1.8223	0.00689072	0.0808826	60S ribosomal protein L30-2
100273700	1.20689	0.00739921	0.0848107	uncharacterized LOC100273700
100191573	1.1904	0.00740018	0.0848107	uncharacterized LOC100191573
100125654	1.80875	0.00763109	0.0864704	ribonuclease III domain protein 1
100283244	1.09147	0.00769937	0.0867034	30S ribosomal protein S13, chloroplastic-like
109939200	1.14545	0.00781768	0.0868037	ATP synthase subunit d, mitochondrial
542233	1.0128	0.00781834	0.0868037	NADP malic enzyme 3
118472117	1.0581	0.00795438	0.087709	DNA-directed RNA polymerase subunit alpha
100383955	1.256	0.00829961	0.0900081	Protein phosphatase 2C 57
100382491	1.83652	0.00837335	0.0900371	carbonic anhydrase6
100283753	1.08213	0.00842567	0.0901371	uncharacterized LOC100283753
100276823	1.18513	0.00943083	0.0980469	uncharacterized LOC100276823
100273735	1.10086	0.00993496	0.100769	uncharacterized LOC100273735
100273400	1.48219	0.0103233	0.103625	uncharacterized LOC100273400
542277	1.73894	0.0105297	0.104973	nucleic acid binding protein 1
103649606	1.42655	0.010576	0.105075	lecithin-cholesterol acyltransferase-like 1
100275753	1.18573	0.0106839	0.105428	RHOMBOID-like protein 9 chloroplastic
606450	1.19419	0.010806	0.106271	thioredoxin h1 protein
100191656	1.66489	0.0111439	0.109225	uncharacterized LOC100191656
542553	1.19065	0.0116974	0.112556	ferritin 1
103646199	1.82475	0.0121228	0.114658	psbQ-like protein 3, chloroplastic
100286347	1.49425	0.0121254	0.114658	Zn-dependent hydrolase, including glyoxylase pseudogene
100283270	1.29749	0.0124782	0.116244	uncharacterized LOC100283270
100273445	1.24654	0.0125788	0.116244	Threonine endopeptidase
103632242	1.1025	0.0128523	0.118022	PGR5-like protein 1B, chloroplastic
542718	1.00445	0.0131755	0.120231	cytosolic glyceroldehyde-3-phosphate dehydrogenase GAPC2
100277261	1.24791	0.0134439	0.121538	50S ribosomal protein L12, chloroplastic
100285677	1.76422	0.0138912	0.124806	zinc finger protein 7
100283212	1.59427	0.0141198	0.126082	chlorophyll a-b binding protein 6A
100383920	1.20368	0.0149908	0.131837	Soluble inorganic pyrophosphatase 2
100147735	1.10374	0.0153685	0.134752	filamentation temperature-sensitive H 2B
542394	1.32089	0.0156722	0.136149	Ocs element-binding factor 1
100273241	1.25979	0.0158555	0.136264	uncharacterized LOC100273241
100281276	1.26445	0.0165354	0.139926	ATP-dependent protease Clp ATPase subunit
100283751	1.30217	0.016904	0.141808	uncharacterized LOC100283751
100284788	1.61709	0.017313	0.144822	thioredoxin-like 5
100193362	1.19451	0.0173777	0.144947	acyl-CoA-binding protein
542278	1.36582	0.017625	0.145543	nitrate reductase [NADH]-like
100501584	1.78828	0.0176723	0.145543	uncharacterized LOC100501584
100273779	1.12432	0.0176974	0.145543	SWEET13b
100273352	1.22392	0.0177991	0.145543	uncharacterized LOC100273352
109946085	1.07776	0.0178949	0.145916	uncharacterized LOC109946085
100192599	1.40706	0.0183197	0.148548	Rhodanese-like domain-containing protein 4 chloroplastic
103654231	1.6631	0.0186963	0.150312	uncharacterized LOC103654231
111591491	1.6631	0.0186963	0.150312	U4 spliceosomal RNA
100282430	1.34149	0.0188423	0.150312	60S ribosomal protein L19-3
100193707	1.07267	0.0192654	0.152396	uncharacterized LOC100193707
541944	1.39831	0.0195693	0.153963	formate--tetrahydrofolate ligase
100282864	1.01917	0.0197902	0.155281	copper chaperone
100275900	1.79334	0.0204061	0.1574	uncharacterized LOC100275900
100277231	1.04332	0.0211539	0.161136	NAD(P)H-quinone oxidoreductase subunit L chloroplastic
103653580	1.45916	0.0212006	0.161136	peptidyl-prolyl cis-trans isomerase-like
100275364	1.04798	0.0215173	0.163117	uncharacterized LOC100275364
100273474	1.22993	0.0219896	0.165245	uncharacterized LOC100273474
100281897	1.20809	0.0220251	0.165245	senescence-associated protein DIN1
100285012	1.16592	0.0220984	0.165369	50S ribosomal protein L9
103627865	1.49821	0.0224099	0.166356	P-loop guanosine triphosphatase YjiA
100170237	1.22717	0.022513	0.166356	uncharacterized LOC100170237
542329	1.19466	0.0226303	0.166356	phytoene desaturase
541617	1.69087	0.0231872	0.169163	mitochondrial phosphate transporter
103651577	2.84824	0.023311	0.169163	chlorophyll a-b binding protein of LHCII type 1
103627916	1.6486	0.0236454	0.170376	uncharacterized LOC103627916
103627540	1.39018	0.0238847	0.171252	lysophospholipid acyltransferase 1
100284029	1.41964	0.0247571	0.176562	uncharacterized LOC100284029
100191267	1.1766	0.0250517	0.176575	uncharacterized LOC100191267
100284348	1.38389	0.0253224	0.177623	Bowman-Birk type bran trypsin inhibitor
100194114	1.08143	0.0255174	0.178132	uncharacterized LOC100194114
100279930	1.46531	0.0255926	0.178184	uncharacterized LOC100279930
100285075	1.43187	0.0257872	0.178184	ubiquitin-fold modifier 1
100192628	1.53879	0.0258921	0.178184	uncharacterized LOC100192628
100193437	1.58005	0.0262608	0.179871	Importin subunit alpha
100282207	1.15169	0.0263992	0.179982	2-hydroxy-3-oxopropionate reductase
103649694	1.54143	0.0264088	0.179982	phosphoenolpyruvate/phosphate translocator 3, chloroplastic
100286322	1.31464	0.0264625	0.179982	uncharacterized LOC100286322
100281018	1.22443	0.0266229	0.18062	uncharacterized LOC100281018
542007	1.27088	0.0274288	0.183552	SSRP1 protein
100283434	1.83967	0.0283675	0.188104	transmembrane BAX inhibitor motif-containing protein 4
100281127	1.14216	0.0291782	0.189593	uncharacterized LOC100281127
100282341	1.20132	0.0295579	0.19096	Probable bifunctional methylthioribulose-1-phosphate dehydratase/enolase-phosphatase E1
100274890	1.65556	0.0295908	0.19096	uncharacterized LOC100274890
109940228	1.26776	0.0297822	0.19096	uncharacterized LOC109940228
103635497	1.31893	0.0300198	0.191302	elongation factor 1-alpha
103644592	1.04104	0.0311146	0.196049	omega-3 fatty acid desaturase, chloroplastic
100275493	1.1213	0.0315535	0.197957	carbonic anhydrase
542650	1.20533	0.0337308	0.20499	dihydroflavanoid reductase-like 1
100278458	1.05977	0.0345987	0.208523	uncharacterized LOC100278458
100382775	1.177	0.0349138	0.209124	ADP-ribosylation factor A1F
100277144	1.4075	0.0351668	0.209426	uncharacterized LOC100277144
100274526	1.47703	0.0352134	0.209426	uncharacterized LOC100274526
100281235	1.19665	0.035252	0.209426	photosystem II 11 kD protein
100191850	1.62594	0.0353547	0.209608	4-coumarate--CoA ligase-like 7
100282268	1.39497	0.0363379	0.213714	uncharacterized LOC100282268
100193892	1.01695	0.0366406	0.214609	50S ribosomal protein L3, chloroplastic-like
103636604	1.0736	0.0368507	0.215149	putative cysteine-rich receptor-like protein kinase 35
100280147	1.33396	0.0368806	0.215149	Protease Do-like 2 chloroplastic
100276761	1.38109	0.0375128	0.217417	uncharacterized LOC100276761
542321	1.37975	0.0378541	0.218081	light harvesting chlorophyll a/b binding protein 6
100383467	1.48198	0.0390182	0.220643	Alkaline/neutral invertase A mitochondrial
100127013	1.37866	0.0391716	0.220643	NADH dehydrogenase 2
103638770	1.08456	0.0395046	0.221091	uncharacterized LOC103638770
100281783	1.39743	0.039677	0.221091	DNA-directed RNA polymerase II 8.2 kDa polypeptide
100192975	1.29436	0.0398857	0.221579	uncharacterized LOC100192975
100278099	1.19942	0.0415171	0.228031	uncharacterized LOC100278099
100384355	1.25728	0.0421058	0.228675	ubiquinol-cytochrome c reductase complex protein
100285047	1.26192	0.045484	0.240149	glutathione dehydroascorbate reductase4
100383148	1.30081	0.0455917	0.240149	uncharacterized LOC100383148
100381341	1.0673	0.0469795	0.242908	protochlorophyllide reductase B
103627333	1.10296	0.0476405	0.245889	photosynthetic NDH subunit of lumenal location 2, chloroplastic
103639289	1.23118	0.0478946	0.24608	uncharacterized LOC103639289
100192796	1.04842	0.0480116	0.24608	uncharacterized LOC100192796
118472154	1.04842	0.0480116	0.24608	uncharacterized LOC118472154
100126886	1.18662	0.0480156	0.24608	acyl carrier protein 1
100193395	1.36384	0.0484215	0.24729	DNAJ heat shock N-terminal domain-containing protein

## Sheet: LPvsLP_H1
Supplementary table X. DEGs (p-value ≤ 0.05 ) and GO enrichment analysis of DEGs obtained in three different comparisons. Enriched biological process GO-terms for all DEG, downregulated and upregulated genes (p < 0.01 and log2FC ≤ -1) in the three different comparisions HP-LP, HP-HP_H1, and LP-LP_H1.
Gene ID	log2FC	p-value	p-adj	Gene description		GO enrichment analysis for genes DE in HP compared to LP treated with H1 (LP_H1)
100501077	-5.99811	0.000499924	0.999943	uncharacterized LOC100501077
109943421	-1.51839	0.000456338	0.999943	sanguinarine reductase
100273302	-3.16868	0.000710563	0.999943	Pyridoxal phosphate (PLP)-dependent transferase superfamily protein
100383835	-2.03086	0.000744967	0.999943	uncharacterized LOC100383835		ALL DEG - Biological Process (p < 0.01)
100281320	-2.23542	0.000760076	0.999943	uncharacterized LOC100281320
118473545	-2.60563	0.00118596	0.999943	myosin heavy chain, striated muscle-like		No significant enrichment found
100304417	-5.60052	0.00161198	0.999943	uncharacterized LOC100304417
100281916	-2.71869	0.00213703	0.999943	uncharacterized LOC100281916
100193674	-5.63058	0.00214531	0.999943	Protein LAZ1 homolog 2		DOWNREGULATED DEG - Biological process (p < 0.01)
100272739	-2.3868	0.00226993	0.999943	uncharacterized LOC100272739
111591274	-3.13771	0.00256976	0.999943	U6 spliceosomal RNA		No significant enrichment found
103626156	-2.97449	0.00262549	0.999943	E3 ubiquitin-protein ligase MARCHF9
109940736	-5.37707	0.00357555	0.999943	uncharacterized LOC109940736
109943104	-1.92296	0.00359062	0.999943	BTB/POZ and TAZ domain-containing protein 2		UPREGULATED DEG - Biological process (p < 0.01)
100383139	-2.6192	0.00415432	0.999943	DNA replication licensing factor MCM4
103630496	-2.74375	0.00481063	0.999943	uncharacterized LOC103630496		No significant enrichment found
100382094	-1.75933	0.00541965	0.999943	uncharacterized LOC100382094
100281922	-3.37132	0.00591615	0.999943	uncharacterized LOC100281922
100281803	-5.34032	0.00592771	0.999943	cytokinin-O-glucosyltransferase 3
103653786	-2.55742	0.00625048	0.999943	uncharacterized LOC103653786
542360	-2.47764	0.00630115	0.999943	nucleoredoxin 1
100282524	-2.65683	0.00681053	0.999943	ran-binding protein 1
100275162	-2.04669	0.00701619	0.999943	uncharacterized LOC100275162
100278484	-1.54803	0.00734356	0.999943	uncharacterized LOC100278484
103641961	-2.1807	0.00765253	0.999943	dof zinc finger protein 1
103635788	-2.29059	0.00819021	0.999943	Putative RING zinc finger domain superfamily protein
100282940	-2.6401	0.0084082	0.999943	uncharacterized LOC100282940
100277865	-1.43827	0.00888937	0.999943	uncharacterized LOC100277865
100193035	-1.49475	0.0089069	0.999943	uncharacterized LOC100193035
100280097	-4.5773	0.00951335	0.999943	uncharacterized LOC100280097
100283531	-2.75892	0.009631	0.999943	protochlorophyllide reductase B
100382176	-1.80841	0.00968324	0.999943	uncharacterized LOC100382176
111589372	-5.08879	0.010193	0.999943	small nucleolar RNA Z223
100281273	-4.48686	0.0106533	0.999943	beta3-glucuronyltransferase
103654890	-5.07653	0.0111629	0.999943	flocculation protein FLO11
100194201	-1.67553	0.0123904	0.999943	uncharacterized LOC100194201
100283818	-3.42845	0.0124672	0.999943	biotin synthase
118476721	-4.359	0.0125164	0.999943	inactive protein kinase SELMODRAFT_444075-like
118471969	-2.31951	0.0126115	0.999943	NAD(P)H-quinone oxidoreductase subunit 2 A, chloroplastic-like
100381748	-1.56825	0.0133307	0.999943	Ubiquitin carboxyl-terminal hydrolase 13
100279595	-1.29312	0.014043	0.999943	Transcription factor TCP14
542681	-2.73968	0.0142855	0.999943	submergence induced protein SI397
100273313	-2.72151	0.0142922	0.999943	uncharacterized LOC100273313
100382282	-3.16365	0.014543	0.999943	uncharacterized LOC100382282
100382520	-2.54058	0.0145986	0.999943	uncharacterized LOC100382520
100284751	-3.43005	0.0149381	0.999943	nudix hydrolase 13
100382148	-2.25124	0.0153266	0.999943	uncharacterized LOC100382148
100273351	-4.33788	0.0162008	0.999943	AT-hook motif nuclear-localized protein 26
100276778	-1.5392	0.016443	0.999943	DUF1639 family protein
103643717	-4.14596	0.0168435	0.999943	uncharacterized LOC103643717
100192930	-2.14395	0.0171869	0.999943	uncharacterized LOC100192930
100281426	-3.16339	0.0172431	0.999943	WRKY22 - superfamily of TFs having WRKY and zinc finger domains
732734	-2.19794	0.0174636	0.999943	12-oxophytodienoate reductase8
100279782	-2.03063	0.0174694	0.999943	E3 ubiquitin-protein ligase RGLG1
100285589	-1.47137	0.018088	0.999943	uncharacterized LOC100285589
732842	-4.03865	0.0185146	0.999943	orange pericarp 1
113219473	-2.297	0.0185569	0.999943	uncharacterized LOC113219473
100275303	-2.32942	0.0204607	0.999943	zinc finger CCCH domain-containing protein 15 homolog
100276272	-2.13046	0.0205328	0.999943	uncharacterized LOC100276272
103627314	-1.93985	0.020597	0.999943	putative HLH DNA-binding domain superfamily protein
542611	-4.81439	0.02107	0.999943	transcription factor RAX2
100285295	-4.1118	0.0211043	0.999943	nicotianamine synthase 3
100127541	-1.1209	0.0214835	0.999943	uncharacterized LOC100127541
103635503	-2.30947	0.0221603	0.999943	lichenase-2
100216884	-2.46044	0.0222895	0.999943	Putative glycerol-3-phosphate transporter 1
100281952	-1.99852	0.0225383	0.999943	60S ribosomal protein L23
100275719	-3.20887	0.0225495	0.999943	uncharacterized LOC100275719
100501088	-1.47595	0.0241318	0.999943	Lipase-like
103640601	-2.73288	0.0241628	0.999943	auxin response factor 25
100192675	-2.13893	0.0250848	0.999943	zinc knuckle (CCHC-type) family protein
100286033	-1.56999	0.0258894	0.999943	uncharacterized LOC100286033
103637334	-2.62916	0.0260758	0.999943	uncharacterized protein At1g51745
100274662	-1.87092	0.0261947	0.999943	uncharacterized LOC100274662
100282925	-2.00321	0.0263135	0.999943	uncharacterized LOC100282925
103645931	-4.63384	0.0267838	0.999943	LRR receptor-like serine/threonine-protein kinase FLS2
100282825	-1.80976	0.0269432	0.999943	seed specific protein Bn15D1B
103647247	-1.9349	0.0270381	0.999943	CAX-interacting protein 4
100284111	-4.63387	0.0271507	0.999943	uncharacterized LOC100284111
100192607	-2.11272	0.0274839	0.999943	uncharacterized LOC100192607
100277243	-2.12707	0.0276087	0.999943	uncharacterized LOC100277243
103633462	-2.14698	0.0278391	0.999943	reticuline oxidase
100217019	-1.66355	0.0284738	0.999943	uncharacterized LOC100217019
100283199	-1.4465	0.0285856	0.999943	uncharacterized LOC100283199
103627782	-1.97087	0.0285876	0.999943	cytochrome f
103648599	-4.67867	0.0288529	0.999943	uncharacterized LOC103648599
100272386	-3.79369	0.0290358	0.999943	uncharacterized LOC100272386
100275580	-2.83389	0.0292234	0.999943	methyltransferase
100193454	-2.05858	0.0297461	0.999943	uncharacterized LOC100193454
100275168	-1.28782	0.0298362	0.999943	uncharacterized LOC100275168
100502283	-1.05484	0.0300175	0.999943	aluminum-induced protein homolog1
111589910	-2.0551	0.0301461	0.999943	small nucleolar RNA SNORD96 family
103651542	-3.4375	0.0302889	0.999943	putative methyltransferase DDB_G0268948
103633078	-2.88066	0.0303579	0.999943	30S ribosomal protein S31, mitochondrial-like
103650768	-3.77723	0.0304849	0.999943	hexokinase-3
100191223	-1.78816	0.0306077	0.999943	Syntaxin 23
100383589	-3.15543	0.0307162	0.999943	uncharacterized LOC100383589
100282867	-3.89261	0.030827	0.999943	peroxisomal biogenesis factor 19
100383511	-1.42363	0.0310937	0.999943	uncharacterized LOC100383511
103631028	-3.88743	0.0313446	0.999943	protein translation factor SUI1 homolog
103633204	-2.10319	0.0313867	0.999943	anthocyanidin 3-O-glucosyltransferase 2
100275641	-3.04336	0.0314475	0.999943	uncharacterized LOC100275641
100276773	-1.8344	0.0315515	0.999943	uncharacterized LOC100276773
100216940	-2.32102	0.0317922	0.999943	peptidyl-prolyl cis-trans isomerase CYP59
100273003	-1.43802	0.0318366	0.999943	uncharacterized LOC100273003
542140	-1.41656	0.0318654	0.999943	oligopeptide transporter 3
113687178	-3.19624	0.031955	0.999943	uncharacterized LOC113687178
103636623	-2.12316	0.0321116	0.999943	uncharacterized LOC103636623
109943445	-4.01307	0.032302	0.999943	uncharacterized LOC109943445
100285132	-2.06495	0.0325037	0.999943	RER1A protein
100502427	-1.55476	0.0326479	0.999943	uncharacterized LOC100502427
100194082	-2.29586	0.0328649	0.999943	uncharacterized LOC100194082
103631937	-2.11319	0.0330226	0.999943	uncharacterized LOC103631937
100193989	-1.30684	0.0330985	0.999943	grx_S16-glutaredoxin subgroup II
103634790	-1.46496	0.0333081	0.999943	uncharacterized LOC103634790
100277859	-3.00575	0.0340621	0.999943	uncharacterized LOC100277859
100382461	-2.59641	0.0344511	0.999943	uncharacterized LOC100382461
100276955	-1.69833	0.0345813	0.999943	uncharacterized LOC100276955
100216838	-1.38724	0.0347225	0.999943	myosin-17
103633874	-1.60792	0.0352976	0.999943	uncharacterized LOC103633874
100273607	-3.03699	0.0353619	0.999943	Oxysterol-binding protein-related protein 2A
100275318	-2.5254	0.0358031	0.999943	uncharacterized LOC100275318
107522033	-1.41793	0.0365478	0.999943	uncharacterized LOC107522033
100284470	-1.63607	0.0369666	0.999943	UBA/UBX 33.3 kDa protein
103630112	-2.44895	0.0376711	0.999943	Histidine-containing phosphotransfer protein 4
103638375	-1.5736	0.0378376	0.999943	putative phospholipid-transporting ATPase 9
103633443	-1.58783	0.0381725	0.999943	coproporphyrinogen III oxidase
542022	-2.59413	0.0386198	0.999943	uncharacterized LOC542022
100273447	-2.66715	0.039014	0.999943	grx_S12-glutaredoxin subgroup I
100274134	-1.45412	0.039089	0.999943	uncharacterized LOC100274134
103626020	-3.62893	0.0394465	0.999943	atherin
100304216	-2.96371	0.0397963	0.999943	uncharacterized LOC100304216
100502234	-1.29766	0.0399781	0.999943	RNA-binding KH domain-containing protein
103652678	-1.9131	0.0405555	0.999943	ABC transporter G family member 11
100101544	-2.06778	0.0410844	0.999943	growth-regulating-factor-inteacting factor1
103627942	-1.9638	0.0412099	0.999943	uncharacterized protein DDB_G0284459
103653048	-2.4885	0.0413568	0.999943	nuclear transcription factor Y subunit B-11
100286106	-2.55367	0.041495	0.999943	peptide transporter PTR2
100383047	-1.39949	0.0415522	0.999943	uncharacterized LOC100383047
100285517	-2.08052	0.0417868	0.999943	uncharacterized LOC100285517
100193826	-1.56894	0.0422323	0.999943	uncharacterized LOC100193826
109944873	-1.86211	0.042829	0.999943	sialyltransferase-like protein 1
100192510	-1.46368	0.0429519	0.999943	proline-rich family protein
100383468	-1.89927	0.0430825	0.999943	putative splicing factor 3A subunit 1
100279992	-1.2254	0.0431279	0.999943	uncharacterized LOC100279992
100381583	-1.71481	0.0432923	0.999943	DEAD-box ATP-dependent RNA helicase 40
103632024	-1.42575	0.0433051	0.999943	uncharacterized LOC103632024
100384730	-2.15285	0.04344	0.999943	uncharacterized LOC100384730
103653200	-1.54924	0.0436093	0.999943	ubiquitin carboxyl-terminal hydrolase 1
103641916	-2.27724	0.0447191	0.999943	uncharacterized LOC103641916
100304339	-2.36541	0.0449655	0.999943	uncharacterized LOC100304339
100273654	-1.55297	0.0450895	0.999943	Dof zinc finger protein DOF2.2
100273421	-1.66555	0.0451235	0.999943	uncharacterized LOC100273421
100274691	-1.54316	0.0458202	0.999943	uncharacterized LOC100274691
100274357	-3.58515	0.0459569	0.999943	Protein ABA DEFICIENT 4 chloroplastic
103633533	-2.3249	0.0460029	0.999943	ubiquitin carboxyl-terminal hydrolase 24
103641426	-2.09238	0.0460945	0.999943	cleavage and polyadenylation specificity factor subunit 6
100286351	-2.21502	0.0464354	0.999943	splicing factor, arginine/serine-rich 12
103635825	-1.57418	0.0468472	0.999943	uncharacterized LOC103635825
100279422	-3.59031	0.0472748	0.999943	TRAM LAG1 and CLN8 (TLC) lipid-sensing domain containing protein
100277602	-1.71734	0.0477588	0.999943	MATH domain containing protein
103638009	-3.58603	0.0488223	0.999943	Telomere-associated protein RIF1
100278423	-1.12592	0.0490161	0.999943	Nuclear factor 1 A-type
100273822	-2.07678	0.0493567	0.999943	putative C3HC zinc finger-like family protein
100284415	-1.31318	0.0496625	0.999943	uncharacterized LOC100284415
118474818	1.00467	0.0473739	0.999943	DNA-directed RNA polymerase subunit beta''
100383643	4.51035	0.000146497	0.999943	uncharacterized LOC100383643
100283791	2.05166	0.000952003	0.999943	fiber protein Fb19
542324	2.86291	0.00107435	0.999943	invertase 2
103640676	1.76611	0.00120465	0.999943	uncharacterized LOC103640676
100282281	4.53682	0.00240874	0.999943	uncharacterized LOC100282281
103653165	2.16113	0.00310904	0.999943	ferredoxin
542553	1.88352	0.00338583	0.999943	ferritin 1
100192485	3.145	0.00383164	0.999943	Fumarylacetoacetase
100382272	1.75705	0.00436912	0.999943	uncharacterized LOC100382272
100272303	2.11575	0.00491723	0.999943	cytochrome c oxidase subunit 6b-3
542451	1.24884	0.00494546	0.999943	cysteine protease 2
541705	1.99975	0.00554834	0.999943	pyruvate dehydrogenase 2
100272933	2.09323	0.00595866	0.999943	germin-like protein
100284286	2.00402	0.00596195	0.999943	succinyl-CoA ligase beta-chain
100193224	2.98719	0.0061071	0.999943	uncharacterized LOC100193224
108961162	1.30968	0.00652773	0.999943	uncharacterized LOC108961162
103641704	1.53795	0.00658178	0.999943	zeaxanthin epoxidase, chloroplastic
100383572	3.352	0.00662716	0.999943	uncharacterized LOC100383572
103638818	3.91818	0.00681961	0.999943	G-type lectin S-receptor-like serine/threonine-protein kinase At1g11330
100191989	3.05811	0.00722136	0.999943	uncharacterized LOC100191989
100381844	1.27833	0.00725102	0.999943	uncharacterized LOC100381844
542764	2.36723	0.00892528	0.999943	superoxide dismutase 3
100281791	1.21166	0.00906686	0.999943	chlorophyll a-b binding protein 6A
542143	2.24037	0.00911439	0.999943	MAP kinase6
115032969	1.4542	0.0101258	0.999943	MIR408bHG
100279901	2.14214	0.0101854	0.999943	uncharacterized LOC100279901
542085	2.13112	0.0104028	0.999943	uncharacterized LOC542085
100273259	1.39902	0.0105259	0.999943	uncharacterized LOC100273259
100281484	2.20591	0.0107707	0.999943	uncharacterized LOC100281484
100273341	2.37717	0.010969	0.999943	ribosomal protein S18
103650860	1.8382	0.0110128	0.999943	ABC transporter B family member 26, chloroplastic
100276139	2.37605	0.0112831	0.999943	uncharacterized LOC100276139
103638138	1.47808	0.0113378	0.999943	histone H1-like
103625788	2.90356	0.0123948	0.999943	probable protein phosphatase 2C 80
100285005	1.61996	0.0128983	0.999943	NADH-ubiquinone oxidoreductase 13 kDa-B subunit
100278069	1.6714	0.0130318	0.999943	uncharacterized LOC100278069
100193012	2.81816	0.0131598	0.999943	uncharacterized LOC100193012
100240691	2.07785	0.0134234	0.999943	uncharacterized LOC100240691
103637735	2.80829	0.0136771	0.999943	glycerol-3-phosphate acyltransferase, chloroplastic
100274315	1.57019	0.0137828	0.999943	P-loop containing nucleoside triphosphate hydrolase superfamily protein
100273354	1.15754	0.0139746	0.999943	uncharacterized LOC100273354
111590387	1.49613	0.015056	0.999943	small nucleolar RNA U3
103643546	2.97616	0.0151867	0.999943	probable mixed-linked glucan synthase 7
109940957	2.02245	0.0155412	0.999943	uncharacterized LOC109940957
118471896	3.00096	0.0161026	0.999943	uncharacterized LOC118471896
109943508	2.27662	0.0162929	0.999943	cytochrome b5
542641	2.15772	0.016497	0.999943	40S ribosomal protein S24
100281879	1.20519	0.0165053	0.999943	chlorophyll a-b binding protein
542643	1.64094	0.0168284	0.999943	NOD26-like membrane integral protein ZmNIP2-1
542126	1.31809	0.0174387	0.999943	photosystem II subunit PsbS1
100383635	2.49376	0.0174605	0.999943	harpin binding protein 1
100278764	2.2936	0.018239	0.999943	uncharacterized LOC100278764
118474824	1.13489	0.0188608	0.999943	ATP synthase subunit a, chloroplastic
118474825	1.16796	0.0189362	0.999943	photosystem I assembly protein Ycf3
100272983	2.7043	0.0192819	0.999943	Indole-3-glycerol phosphate synthase chloroplastic
100193626	2.45454	0.0199255	0.999943	uncharacterized LOC100193626
100281095	2.28732	0.0199481	0.999943	outer mitochondrial membrane protein porin
100193090	1.94997	0.0204733	0.999943	integral membrane protein like protein
100284105	2.96303	0.0218303	0.999943	seed maturation protein
103636218	1.83791	0.0218397	0.999943	high-affinity nitrate transporter 2.3
103654290	1.5739	0.0223003	0.999943	uncharacterized LOC103654290
103635427	1.84447	0.0228556	0.999943	uncharacterized LOC103635427
100284080	1.38799	0.0228952	0.999943	uncharacterized LOC100284080
100285436	2.3568	0.0230583	0.999943	synaptic vesicle 2-related protein
100283914	1.95606	0.0236629	0.999943	60S ribosomal protein L23a
100384038	2.18725	0.0236692	0.999943	Glycerophosphodiester phosphodiesterase GDPDL3
100192708	2.2609	0.0240797	0.999943	uncharacterized LOC100192708
100285378	2.39988	0.024257	0.999943	uncharacterized LOC100285378
100194027	2.2318	0.0242957	0.999943	uncharacterized LOC100194027
100217196	1.69726	0.0245979	0.999943	uncharacterized LOC100217196
542589	1.8178	0.0249027	0.999943	mitochondrial F1F0 ATP synthase epsilon subunit
100286120	1.8046	0.0250738	0.999943	60S ribosomal protein L31
103626365	2.21526	0.0251155	0.999943	uncharacterized protein At2g39910
103627664	1.44851	0.0267328	0.999943	enhancer of mRNA-decapping protein 4
100283076	2.41727	0.0267361	0.999943	EREBP-4 like protein
118477004	2.08653	0.026995	0.999943	lysine-specific demethylase JMJ30-like
107521954	2.78808	0.0271543	0.999943	APO protein 3 mitochondrial
100282957	1.55867	0.0272098	0.999943	heat- and acid-stable phosphoprotein
100282822	2.28119	0.027239	0.999943	uncharacterized LOC100282822
100285726	2.67421	0.0278827	0.999943	oligopeptide transporter 4
100101538	3.02761	0.02804	0.999943	growth-regulating factor 5-like
100281372	2.38813	0.0282346	0.999943	outer mitochondrial membrane protein porin
100273175	2.04219	0.0282607	0.999943	uncharacterized LOC100273175
100382999	1.84046	0.028295	0.999943	uncharacterized LOC100382999
542582	2.52093	0.0285846	0.999943	alpha tubulin 6
100274057	2.65188	0.0286202	0.999943	uncharacterized LOC100274057
103643653	1.1408	0.0287181	0.999943	chlorophyll a-b binding protein, chloroplastic
100276191	2.00777	0.0288974	0.999943	uncharacterized LOC100276191
100384375	2.01841	0.0290273	0.999943	uncharacterized LOC100384375
100280280	2.19862	0.0292102	0.999943	uncharacterized LOC100280280
542304	1.24237	0.0293984	0.999943	abscisic stress protein homolog
100281588	1.73518	0.0296921	0.999943	purple acid phosphatase
118476065	2.39822	0.0297315	0.999943	uncharacterized LOC118476065
100283830	2.08901	0.029906	0.999943	uncharacterized LOC100283830
100384664	2.55405	0.0301524	0.999943	uncharacterized LOC100384664
103644405	2.6193	0.030508	0.999943	uncharacterized LOC103644405
100279568	2.41445	0.0308472	0.999943	uncharacterized LOC100279568
100193823	1.80906	0.0313713	0.999943	non-green plastid inner envelope membrane protein
100192838	2.27819	0.0317411	0.999943	uncharacterized LOC100192838
100279991	2.29698	0.0322712	0.999943	uncharacterized LOC100279991
100193256	1.44143	0.0324878	0.999943	putative subtilase family protein
100283256	1.92004	0.0326497	0.999943	uncharacterized LOC100283256
100284057	1.67378	0.0332602	0.999943	uncharacterized LOC100284057
103633615	2.32526	0.0333544	0.999943	aspartyl protease family protein 1
100191335	2.12308	0.03353	0.999943	ferric-chelate reductase (NADH)1
100283851	1.88682	0.0336994	0.999943	mitochondrial import receptor subunit TOM7-1
100276823	1.22373	0.0337362	0.999943	uncharacterized LOC100276823
118472258	2.16805	0.0340345	0.999943	uncharacterized LOC118472258
100280831	2.35752	0.0341251	0.999943	nucleus protein
100285814	2.1855	0.034174	0.999943	uncharacterized LOC100285814
100281811	1.45325	0.0350137	0.999943	actin 2
118476907	2.15592	0.0351304	0.999943	MADS-box protein J2-like
100276361	1.49833	0.0355721	0.999943	uncharacterized LOC100276361
100283579	2.93578	0.035584	0.999943	IAA13 - auxin-responsive Aux/IAA family member
542254	1.07352	0.035695	0.999943	thioredoxin M1
100275997	2.59015	0.0359601	0.999943	uncharacterized LOC100275997
103633319	2.91766	0.035968	0.999943	uncharacterized LOC103633319
100501539	1.9053	0.0363454	0.999943	E3 ubiquitin-protein ligase UPL5
103647216	2.60695	0.0363722	0.999943	uncharacterized LOC103647216
103643974	3.02854	0.0363939	0.999943	uncharacterized LOC103643974
100193297	2.20297	0.0364699	0.999943	Protein LRP16
103632766	2.08894	0.0368205	0.999943	uncharacterized LOC103632766
100275334	1.97866	0.037002	0.999943	uncharacterized LOC100275334
100283848	1.04177	0.0371558	0.999943	uncharacterized LOC100283848
100383683	1.66462	0.037505	0.999943	40S ribosomal protein S4-3
542718	1.00834	0.0381179	0.999943	cytosolic glyceroldehyde-3-phosphate dehydrogenase GAPC2
100282068	1.03664	0.0382075	0.999943	uncharacterized LOC100282068
100276848	1.13604	0.0382914	0.999943	uncharacterized LOC100276848
542745	2.55388	0.0385321	0.999943	siroheme uroporphyrinogen methyltransferase 1
110366353	1.73021	0.0386743	0.999943	Ycf20-like protein
100283729	2.56274	0.0391288	0.999943	uncharacterized LOC100283729
100279623	2.8683	0.0391331	0.999943	NC domain-containing protein-related
103654171	2.20767	0.0393884	0.999943	60S ribosomal protein L39-like
103639157	2.90996	0.0398158	0.999943	blue-light photoreceptor PHR2
100285142	2.17112	0.040113	0.999943	uncharacterized LOC100285142
100194168	2.46573	0.040429	0.999943	PIF/Ping-Pong transposase family protein
100281968	1.02312	0.0406082	0.999943	actin-depolymerizing factor 6
100170665	1.2224	0.0406917	0.999943	uncharacterized LOC100170665
100273383	2.34849	0.0408021	0.999943	uncharacterized LOC100273383
100281569	1.95862	0.0409484	0.999943	receptor-like kinase
541686	1.67182	0.0412781	0.999943	false DAD1
100272601	1.96523	0.0416947	0.999943	uncharacterized LOC100272601
100281853	2.41888	0.0418174	0.999943	uncharacterized LOC100281853
100191219	1.50685	0.0420633	0.999943	glutathione dehydroascorbate reductase3
118472959	1.38145	0.0421927	0.999943	uncharacterized LOC118472959
103653000	2.5112	0.0425513	0.999943	uncharacterized LOC103653000
100280830	2.22791	0.0431476	0.999943	integral membrane protein like
103644296	1.78745	0.0432844	0.999943	abscisic acid 8'-hydroxylase 3
100281661	2.3775	0.0433174	0.999943	CBL-interacting serine/threonine-protein kinase 15
100282772	1.74	0.0435007	0.999943	40S ribosomal protein S3-like
100281010	2.19551	0.0440237	0.999943	tubulin alpha-6 chain
100279290	1.85638	0.044216	0.999943	uncharacterized LOC100279290
103626081	1.50062	0.0442902	0.999943	uncharacterized LOC103626081
103649802	1.95432	0.0447776	0.999943	uncharacterized LOC103649802
103644036	2.28164	0.0449306	0.999943	cytochrome P450 81Q32
100272928	2.22072	0.0453333	0.999943	uncharacterized LOC100272928
103641783	2.43317	0.0454186	0.999943	inactive LRR receptor-like serine/threonine-protein kinase BIR2
100502020	2.19517	0.0456146	0.999943	fructose-bisphosphate aldolase 3, chloroplastic
100272990	1.46284	0.0458873	0.999943	uncharacterized LOC100272990
100383782	1.88791	0.0461227	0.999943	uncharacterized LOC100383782
100277261	1.06054	0.0461874	0.999943	50S ribosomal protein L12, chloroplastic
118476928	1.074	0.0464698	0.999943	uncharacterized LOC118476928
100384862	1.60317	0.0464732	0.999943	RNA recognition motif-containing protein
100283842	2.09688	0.0470465	0.999943	uncharacterized LOC100283842
103646252	2.53663	0.0472247	0.999943	trafficking protein particle complex II-specific subunit 120 homolog
100284337	1.83759	0.0472267	0.999943	uncharacterized LOC100284337
100274949	1.46305	0.0475839	0.999943	zinc-binding protein
100276424	1.94319	0.0479302	0.999943	CASP-like protein 5B2
100193074	2.30662	0.0480957	0.999943	uncharacterized LOC100193074
541795	1.46994	0.0482269	0.999943	voltage-dependent anion channel protein1b
103638662	1.81081	0.0483918	0.999943	uncharacterized LOC103638662
100192746	1.07226	0.0487346	0.999943	histone H3
100272761	2.83846	0.0489153	0.999943	putative cytochrome P450 superfamily protein
103647029	1.9446	0.0491594	0.999943	60S ribosomal protein L3
100276912	2.1585	0.0493505	0.999943	uncharacterized LOC100276912
100194257	2.00763	0.0494895	0.999943	uncharacterized LOC100194257
100283005	1.96424	0.0496774	0.999943	uncharacterized LOC100283005
100282267	1.86404	0.0497787	0.999943	actin 1
